# Supplementary material for: Using language in social media posts to study the network dynamics of depression longitudinally
Source: Nat Commun. 2022 Feb 15;13:870. doi: 10.1038/s41467-022-28513-3 (PMC8847554; doi:10.1038/s41467-022-28513-3)
Supplement: Supplementary file 4 — Source Data [file 41467_2022_28513_MOESM4_ESM.xlsx]

## Sheet: Figure1
negemo	posemo	i	we	you	pro3	swear	negate	article	Depression_zscore
0.853186	-1.07002	1.21634	-0.2414	0.93247	0.408224	1.36496	0.83785	-0.35098	-0.67419
-0.0357664	0.259184	-0.15919	-0.944207	0.457181	-0.983142	0.372222	-0.362475	-0.363748	-0.845271
-0.533819	-0.579951	0.686237	1.37829	-0.219226	-0.135592	-0.649231	0.586808	0.697317	-1.95729
0.296433	-1.59926	-0.986333	-0.00606832	-0.450903	0.228505	-0.023163	-0.0588299	0.787852	-1.44405
-1.54834	-0.194836	-1.08144	0.912233	-0.995206	-1.69787	-1.05513	-1.37626	0.290334	1.20769
0.347567	-0.958761	-0.982185	1.63459	-0.526862	2.07941	-0.105272	0.322143	0.555654	-1.27297
0.528375	1.04675	-0.195847	0.116955	1.05323	-0.230042	-0.888825	-0.72569	-3.16151	0.865532
0.505724	-0.286524	0.115749	-0.0424346	0.235323	1.69241	-0.14492	0.877107	0.30488	0.694451
-0.458389	0.0552993	-0.589033	0.550396	-0.515148	0.85909	-0.600244	-0.574917	-1.50946	1.20769
0.849525	0.0176468	0.416899	2.15811	-0.0373319	0.226806	0.367316	0.27654	0.284651	0.403627
-0.0200199	1.02407	1.5399	-0.131617	0.0460217	-0.667201	0.244214	0.212466	-0.857227	-1.27297
0.097756	-0.508275	0.185348	-0.174634	-0.022375	0.623317	0.278316	0.14866	0.651878	0.0956707
0.349981	-1.61364	0.802699	-0.852511	1.80772	0.689947	-0.0824534	1.17068	-0.0673139	-0.41757
0.68531	-1.27394	-0.902366	0.0479784	-0.811863	1.46569	-0.615107	0.271988	1.17804	0.352291
-0.287161	-0.637534	0.337068	-0.586947	0.185039	0.643039	-0.00157265	-0.728371	-0.405761	0.951072
-2.07674	1.44323	-1.27894	2.20177	-0.610325	-1.21772	-1.17875	-1.34598	0.854125	-0.50311
-0.305703	0.0663114	-0.332363	-0.075283	-0.345984	0.981314	0.0648511	-0.291703	0.0941521	-0.16095
-0.325104	-0.166519	-0.558326	-0.56449	-0.717965	-0.910965	-1.01279	-0.336675	1.00765	1.03661
-1.37695	3.03	-0.438531	-0.144259	0.574928	-0.248061	0.31135	0.92493	-1.50119	-1.27297
-1.32092	0.297844	-0.0168594	0.351793	1.22183	1.0378	-0.847357	-1.22607	1.48945	-0.50311
0.596274	-0.537896	0.936173	-0.341292	-0.0803717	0.797878	0.576537	0.439108	-0.264079	0.352291
-0.504031	-0.649932	0.0685989	-0.645871	-0.636948	1.02527	-0.362289	-0.226447	-0.609861	0.694451
-0.0700238	-0.253443	-0.0511181	-0.41127	-0.135983	-0.264733	-0.0788649	0.166731	0.58203	0.865532
-1.04958	0.450089	-0.337644	0.179086	-0.53022	-0.645228	-1.20227	-0.610724	1.77584	-1.35973
1.051	-1.62249	-0.76796	-0.0430958	-0.244037	0.256743	1.05629	NA	0.040378	-0.24649
1.18707	-1.11091	1.52762	-0.948804	0.927748	1.88882	1.56015	0.773476	-0.220119	1.12215
-1.23017	-1.57758	-2.04101	0.278035	-2.13846	-1.78491	-1.04755	-2.41672	2.19566	1.99064
-0.852172	1.21741	0.080719	1.02027	0.286954	-1.23806	-0.622321	-0.826394	0.117679	0.865532
0.163765	0.544092	2.2749	0.39756	0.768439	0.205043	0.0227111	0.425292	-0.433181	-0.301714
0.571881	-0.375835	-0.456672	-0.317963	-0.37648	0.770509	-0.458145	1.01809	0.172361	-1.01635
-1.66256	0.821378	-0.821373	-0.361491	-0.897847	-0.851685	-1.1423	-0.752792	0.377697	-0.478049
-2.20437	-0.595581	-1.0924	-1.10765	-1.46202	-2.26747	-1.01408	-2.21593	-0.654181	-1.10189
0.691803	-1.22467	-1.453	2.71658	-0.211103	1.57769	-0.960578	-0.421424	-0.442988	1.54985
-0.379414	0.0959383	0.0328886	0.143827	-0.344769	0.589733	-0.414895	-0.562643	0.669883	-0.930811
-0.106915	-0.695262	0.71215	-0.763056	0.876819	-0.294951	0.469047	0.416687	0.990429	0.437831
-0.431179	-0.949976	-0.725105	0.343161	-1.43091	0.851266	-1.09089	0.121224	0.404198	-1.53606
0.25175	-1.03326	0.0536298	-0.907225	0.677307	-0.393793	0.293026	0.342108	-0.196091	0.865532
0.427681	-0.0246052	1.30258	-0.492809	-0.734804	0.972329	-0.375581	0.0888881	0.0930255	1.12215
0.514766	-0.331688	1.29021	-0.406787	1.27513	1.91126	1.8316	1.1038	-0.885157	-0.930811
-1.26605	0.784613	-0.529521	3.0775	-0.656694	-0.169444	-0.650751	0.359294	-0.630896	-1.44405
-0.567694	2.25217	-0.619658	0.215352	0.363675	0.414055	-1.10131	-0.0592781	-0.141281	-0.654385
1.0357	-1.16635	1.16881	-0.452626	-0.233908	2.93079	2.65984	-0.236964	0.0170916	0.0101306
-0.608378	-0.0372824	0.956538	-0.96184	0.0816192	-1.07933	-0.6272	-0.046896	0.294513	0.352291
-0.528271	-0.612541	-0.546914	0.325934	-1.14775	-0.37416	-0.901742	-0.567106	0.917879	0.0956707
-0.511705	0.575134	-1.17672	0.757661	-0.754328	-1.02761	-0.388799	-1.66779	-1.44483	-0.845271
-1.79978	-1.00643	0.595186	-1.82368	-0.250435	-1.74991	-0.814291	2.15332	-0.492861	-0.50311
-0.535184	0.371232	-0.269947	0.811386	0.335463	-0.820356	-0.57139	0.476799	-0.327521	1.81431
0.33271	-0.510865	1.24127	-0.566573	1.01503	0.466923	-0.309454	1.42286	-0.632175	-0.75973
-0.1316	0.030201	1.44845	0.171858	-1.00862	1.45361	-0.879815	0.389129	-0.866964	-0.845271
2.97367	0.327196	0.952449	-0.327099	0.571259	-0.82836	-0.610469	2.69176	-0.764653	-0.16095
-0.891516	0.0153128	-1.29552	-0.68266	-1.09899	-1.55412	0.330916	-1.10082	-1.78088	0.437831
0.781529	-0.733353	-1.50806	0.349371	1.0826	0.173397	0.892735	-1.14511	-0.440574	0.608911
1.38957	-0.462769	-0.929355	-0.8921	-1.60869	1.08855	3.18622	1.96418	-0.51117	0.523371
0.9124	-0.649961	1.1117	-0.760957	0.465408	0.54467	0.372209	0.804411	-0.359531	-1.00705
-0.245099	0.618824	-1.41381	0.921395	-0.417793	-0.827901	-0.976239	-0.934919	-1.61947	-0.67419
0.185838	0.0165705	-0.366326	0.417137	0.231833	-0.1362	-0.552514	-0.47323	-0.00466218	0.608911
-1.34033	3.12919	-1.28629	2.35226	0.893991	-1.12119	-1.02036	-1.20519	-0.137962	0.437831
0.799604	-1.25303	1.05256	-0.523942	0.719392	1.58256	1.08285	1.53183	-0.392504	0.779992
-0.148334	-0.217092	-0.129075	0.858426	-0.706078	-0.0779623	-0.941449	-0.553379	2.14484	-1.53606
0.822443	-1.07464	1.01658	-0.93471	0.273802	1.7946	0.802549	1.52657	-0.230253	0.608911
-0.822857	0.64863	-0.682446	2.52515	-0.959692	0.0330517	-0.433444	-1.43423	0.18395	0.266751
1.72277	-0.248429	2.28352	-0.720993	0.587081	-0.315289	2.42252	0.748081	-1.4324	0.403627
0.0543232	-0.543488	1.39744	-0.152343	-1.02792	-0.591649	-0.348232	-0.440495	0.282253	-0.41757
-0.669509	1.9919	0.967625	-0.225259	-0.037914	-0.0202366	0.2511	-0.284365	-0.962006	-0.845271
0.936547	-0.93207	0.824854	-1.02887	0.10271	0.665836	0.948195	0.184674	-0.334435	1.63539
0.81642	-0.829238	-1.17598	1.88854	-1.28107	2.21374	-0.457794	0.781062	0.882639	-1.78621
1.08376	0.34044	-0.441108	-1.05893	-0.399113	0.0259105	1.12916	1.10703	0.792	-0.83072
0.424751	3.14448	-0.691808	0.453955	-0.60104	-0.392314	-0.424333	1.20954	0.0471833	-0.67419
0.0987676	-1.22441	0.00759104	1.20156	-0.610345	-1.91485	-0.186996	-0.155845	0.61539	-1.44405
1.13724	0.0718661	-0.854148	-0.0543167	-0.795618	1.5654	-0.524447	0.519521	0.167235	1.80647
-0.745952	0.301435	0.941006	-0.399565	2.8726	0.325406	-0.358698	0.51029	-1.02738	-0.930811
1.37325	-0.853697	0.741354	-0.197076	1.53324	0.639589	1.14341	0.835622	-0.306766	-0.83072
-0.0383263	-0.0743316	-0.473569	0.051825	-0.545815	1.03806	-0.220954	-0.338242	1.7548	-1.18743
1.07029	-0.981691	0.297053	-0.801802	0.249186	1.40806	0.892377	0.653311	0.19748	-0.41757
1.42738	1.62463	-0.537793	0.00793773	1.09633	-0.921551	1.6595	0.209537	-1.73808	0.756297
2.20068	-1.26132	1.05328	-0.983649	0.271862	1.55221	NA	2.48262	-1.05841	0.352291
-0.728574	1.3816	-0.790612	1.59102	-0.481325	0.308178	-1.08611	-0.842132	0.289768	-1.00705
1.18651	-0.487737	0.94731	-0.43142	1.41996	1.76645	1.81372	0.979401	-0.974216	0.756297
-0.718075	0.631248	1.4396	-1.27458	-0.786319	0.118446	-0.223215	-0.784162	-1.65955	0.865532
0.398967	-0.819787	-0.432877	0.189816	-0.553483	-0.0559118	-0.280999	-0.0407067	0.947562	-0.301714
1.09067	-0.625203	1.62296	-0.927163	2.4446	1.46614	NA	1.82629	-1.45799	2.23417
-1.59342	0.512056	-1.64689	1.063	-1.55738	-0.834406	-1.10464	-1.44588	1.77029	-1.18339
2.80838	1.9328	0.777714	-0.919926	2.70643	0.25245	1.40333	-1.16966	1.38633	0.0509562
-1.36637	3.22667	0.672449	-1.19679	0.831969	-1.70199	-0.800409	-0.716638	-1.86705	0.181211
-1.08706	0.937223	0.0695873	0.0829036	-0.693849	-1.05859	-0.759395	-0.0558472	1.12702	-1.52959
1.31914	-0.330699	2.28931	-0.960394	2.09555	0.82334	1.67361	1.97158	-0.856417	0.227291
NA	-1.44476	1.61137	-1.78638	-1.73959	-1.64535	1.45783	2.20282	-0.90511	2.14863
0.536682	0.486701	0.720554	-0.564789	1.20059	0.0908318	-0.00229058	-0.0369858	0.483368	1.20769
0.682336	-0.842513	1.45537	-0.13097	0.291571	0.912628	0.25088	0.85378	-0.443391	0.579962
-0.646541	0.713542	0.248833	2.03309	0.175795	0.418447	-0.557611	-0.630481	0.91754	0.694451
0.306914	-1.03547	-1.28383	1.02961	-1.27773	1.26201	-0.212585	1.33535	1.2915	-1.95729
-0.290664	-0.779254	-1.16332	-0.483153	-1.11824	0.762837	1.6166	-0.011423	0.776122	-1.44405
-0.324756	-0.887957	0.350872	0.219434	0.426447	-0.726867	1.08855	0.897067	-0.305571	-0.50311
-1.28202	1.19987	-0.2481	0.496341	-0.178378	-0.476792	-0.820588	-0.791885	0.95247	-0.16095
0.663789	-0.652749	0.0731038	0.896957	-0.220472	-1.00311	2.07314	-1.0196	-0.0999922	0.352291
0.528388	-2.46206	0.517867	-0.0660473	0.19561	1.98218	0.283795	2.83258	-1.57624	1.20769
-0.292751	-0.35436	-0.770647	-0.370205	-0.107481	0.34345	-0.543002	-0.820359	1.21625	-1.35973
0.26736	1.60074	-1.23976	0.111892	1.81806	-1.52912	-0.655479	-1.41715	-2.82964	-0.41757
-1.20778	0.0949973	-0.210352	0.932528	-1.04596	0.635882	-1.14953	0.530778	-0.327983	-1.18743
0.346479	0.867937	-0.269876	0.878812	-0.41988	-0.118998	0.47213	-0.231198	-0.024552	-0.0754095
0.109209	-1.09727	0.353663	0.646179	0.087193	0.490772	-0.0928477	0.554978	0.0493124	1.54985
-0.0642204	0.620504	0.969516	0.320828	1.51273	-0.282554	-0.0288717	0.291969	-0.458237	0.0509562
-0.136902	-0.395041	1.31279	-0.717481	0.667761	-0.877951	0.0647937	0.294699	-0.566329	0.523371
0.291276	0.779207	-0.954099	-0.653649	0.206856	0.473076	-0.809898	0.2762	1.1917	-1.18743
-0.758762	0.87254	-0.206497	1.6515	0.056896	-1.05621	-0.986267	0.5791	0.421531	-0.125379
-0.10172	-0.710251	-0.11882	0.934745	-0.0746822	0.290036	0.20961	0.52486	-0.42102	0.266751
-1.58954	-0.814509	-0.374708	-0.651449	-1.67928	-2.11644	-0.169849	-1.83416	1.18377	-0.58865
0.0460236	-1.03047	0.351074	1.04513	-0.866	-0.769914	0.306804	0.897867	0.451804	0.352291
0.316652	0.310311	-0.95411	0.859188	-0.843313	-0.236192	-0.729378	-0.229194	0.432351	-1.7124
2.47814	0.182578	2.32638	-1.05878	1.49686	-0.386814	3.27585	1.06897	-0.815787	-0.301714
1.43991	-0.313856	0.751611	-0.389773	0.739764	0.33114	0.720528	0.628155	0.129555	1.29323
-0.0320092	-0.850946	0.902549	-0.557075	0.237964	-0.48758	0.478651	0.083452	-0.170112	-0.125379
-0.380894	0.0272027	0.619363	0.0354695	1.01068	0.372373	1.00975	0.642887	-0.182716	-0.845271
-1.13884	0.808167	-1.26356	1.4226	-0.694944	-0.316357	-0.821032	-1.29819	0.49692	-0.58865
-0.014798	-0.18048	1.28708	-0.0323105	0.0850371	-0.0153461	-0.104128	0.0566793	-0.721647	-0.50311
-1.48749	1.38958	-0.321929	0.641076	-0.624837	-1.07434	-1.0137	-1.19491	1.7437	0.0101306
-0.414975	-0.187651	-1.68319	3.41103	-1.53961	-1.08747	-1.16333	-0.796606	0.528274	-0.16095
0.760417	0.590084	0.948268	-1.61422	2.29846	0.185717	0.928361	1.4062	-1.20212	0.694451
-1.8369	-0.0711763	-1.45741	-0.575151	-1.84127	-2.08889	-1.00716	-1.21763	1.61793	-1.44405
0.0429122	-1.31484	-0.471509	-0.531945	0.2264	1.19486	0.625035	0.436057	0.139879	0.181211
0.351285	-0.795653	-1.02631	0.191861	0.545847	0.668217	-0.017225	0.219369	1.17862	-1.01635
0.130873	-0.930962	1.36873	-1.54667	1.19019	0.767232	0.719871	0.853761	0.15656	1.54985
-0.499601	-0.683413	1.54302	-0.308333	-0.422239	-0.390411	-0.601909	-0.22035	0.460789	-0.125379
-0.314402	-0.495768	-0.673975	-1.28374	3.64442	-0.203854	0.240872	-0.450073	0.268778	-1.95729
-0.483281	0.373063	0.742793	-1.22403	-1.1883	-1.48054	0.543793	0.0742359	0.110055	-0.0754095
0.0994322	-0.563399	-0.0354207	-0.415304	-0.557288	0.547509	-0.179298	0.927689	1.02427	1.46164
0.468581	0.689658	1.62056	-0.26222	1.0927	-0.399937	0.297133	0.0661547	-0.724506	1.89201
-0.618435	0.534187	0.755325	0.0172382	-0.354401	0.685566	-0.324671	-0.193877	-0.0276225	-0.58865
-0.568213	-0.11516	-0.367284	-0.0357536	-0.646433	1.73943	-0.240362	-0.488399	0.733654	0.779992
2.0275	-1.37855	0.932542	-0.452513	1.08446	0.764429	1.17367	2.26653	-0.210856	1.46431
-1.84653	2.3653	-0.0379633	-1.78464	-1.11364	-0.953139	-1.09742	-1.04121	-0.754553	-0.0754095
-1.59815	1.18207	-0.559429	-0.21413	-0.398213	-0.380829	-1.11693	-0.274496	-0.170191	-1.01635
-1.42047	2.37458	-1.1001	1.91698	0.597998	-0.283565	-1.16235	-0.97253	1.04995	-1.7124
-0.30537	-0.264782	0.842412	-0.316489	-0.524062	-0.172116	-0.459397	0.0762379	-0.0818586	1.12215
1.79921	-0.680574	-0.064009	-0.472618	-0.550782	0.253356	1.66392	-0.150816	0.450072	1.97755
-0.928275	0.00275917	-0.918451	0.561629	0.320359	0.338981	-0.638144	-0.109803	1.13255	-1.35973
-1.58502	-0.337336	-0.820895	1.16488	2.15439	-1.84252	-0.991788	-1.54449	-3.06854	-0.0754095
1.06434	-0.669053	0.621538	-0.213972	0.108946	1.7214	0.631169	1.6388	-0.284056	-0.845271
-1.41246	2.50929	-0.507089	1.2589	0.574868	-0.818238	-0.850649	-0.686691	-0.250713	-0.50311
-0.72482	0.148511	-0.090123	0.208595	-0.831889	-1.56567	-0.576895	-1.40498	-1.84409	0.779992
1.19076	0.234544	-0.287518	-0.614483	0.33378	-0.0573264	1.0537	-0.95109	1.08689	0.779992
-1.86323	0.483242	-1.13023	2.1826	-1.2336	-1.42387	-1.17101	-1.97664	0.380654	0.932632
1.30184	-0.275673	2.00326	-1.04109	2.86827	0.400484	3.05103	2.5202	-1.26638	0.779992
0.284523	-1.2796	-1.09595	0.921523	-1.12974	-0.189679	-0.389811	0.242921	2.16667	-0.301714
0.908778	-0.784808	1.05408	-0.322122	-0.108707	0.779137	1.24861	0.992613	-0.31574	2.06309
1.10552	0.484161	-0.226781	-0.612874	-0.0770745	-1.14297	1.04188	0.958935	-0.587835	-0.33203
-0.831975	-0.941905	-1.04672	-0.544193	-0.324452	-0.281176	0.225224	0.0139406	-0.843206	-0.83072
-0.0966021	0.922435	-0.215511	1.06288	-0.181476	-1.39838	-0.823854	-0.813494	-0.381858	0.756297
0.478216	-0.484838	1.28827	-0.752179	0.359061	-0.313201	1.75841	0.645752	-0.0947943	1.2853
-1.73934	2.40712	-0.60107	1.95658	-0.221045	-0.881132	-1.13727	-1.34758	-0.104101	-1.87175
-0.487675	1.28129	1.12961	-0.677533	1.42764	-1.40177	NA	-0.746438	-3.06905	-0.75973
0.190619	-1.05534	-0.00998032	0.560502	-0.238232	0.981358	-0.299722	-0.0249998	0.170134	-0.67419
-0.307163	-0.324732	1.26176	0.277764	0.469303	-0.154927	-0.182316	1.02216	-0.29543	-1.61513
-0.472823	0.921334	-0.173718	-1.37036	-0.453344	-1.42902	0.277901	-0.260853	-1.9555	0.437831
-0.561194	-0.373322	0.328823	-1.1772	-0.423668	-1.2136	-0.629285	-0.836308	0.053489	0.523371
0.972414	-0.39159	0.843225	-0.162193	-0.161792	-0.670707	0.747645	0.572828	-0.335145	-0.654385
0.157256	1.52697	0.803452	-0.44097	1.42149	-1.11217	0.340701	-1.44582	0.482079	1.29323
2.11538	-1.42254	-1.41795	0.695583	2.62919	0.0402641	0.840534	0.992703	0.157253	-1.87175
-0.477199	-0.334353	-0.422353	-0.433893	-1.40531	0.359027	-0.478145	-0.219296	0.501256	0.523371
0.839326	-1.12986	0.0393497	-0.294042	-0.470443	1.18144	-0.0886827	0.624006	0.220404	1.54985
1.8921	0.096415	0.944512	-1.21612	0.904389	-0.0342402	3.07123	0.67735	0.524497	0.579962
1.39506	0.734261	-0.486875	-0.176253	-0.739987	-0.152101	1.5075	-0.465118	-0.892003	0.779992
-0.570847	0.558986	0.778394	-0.912227	-0.674676	-0.227827	-1.04908	0.56871	-1.49359	-1.70067
0.189659	0.389037	1.42177	-0.45999	1.74724	-0.134545	0.503388	0.792857	-1.06514	-0.83072
1.24895	-0.676599	-1.60701	-0.15321	-1.43695	0.245284	-0.893474	-0.43394	0.859031	1.54985
-0.378346	1.25813	-0.463701	1.12148	-0.492924	1.10658	-0.974779	-0.288234	0.898028	1.63797
0.558818	-1.29075	0.545861	-0.353843	0.258424	0.533322	0.707771	0.00760746	0.386156	-0.301714
-2.17551	2.30931	-0.518501	NA	0.168474	0.491646	-1.16815	-2.14578	-0.0824344	1.46431
0.353454	-1.07478	-0.308441	0.380573	-0.341617	0.647136	0.054158	0.129042	0.549348	-2.04283
0.461284	0.0184659	-1.1247	1.03543	-1.42063	0.126185	-0.495333	-0.0549906	1.60542	-1.53606
-0.447087	0.281393	-0.712042	0.624641	-0.531643	-0.393747	0.260773	-0.703639	1.06059	-1.10189
0.0231143	0.288567	0.99744	0.110465	1.24373	0.687541	-0.114095	0.190355	-1.4852	0.523371
-1.8365	0.515205	-1.6249	NA	-0.997775	-1.05206	-1.13533	-1.68524	1.08721	0.608911
0.815839	0.258532	0.446577	0.334344	2.19516	-0.377378	0.0840865	1.37126	-0.490464	-1.35973
-0.479925	-0.085848	-1.32522	0.703819	-1.17262	0.453583	-0.530363	-0.35672	1.56457	0.579962
0.246783	-0.0763013	0.119445	-0.99174	1.36842	-1.61508	-0.88468	0.0525554	0.171973	-0.845271
-0.4428	1.96916	0.0351058	1.40835	-0.283544	0.794042	-0.389201	-0.505629	-0.562352	-0.930811
0.879957	-1.4088	-1.33385	0.980895	-0.839484	0.53675	-0.138433	0.492378	1.83082	1.81431
0.414077	-0.858308	-1.48803	-0.147545	-1.5835	0.387327	-0.946435	-0.275788	0.581292	-0.930811
NA	-0.544009	0.0113114	-0.882875	0.0401365	0.364074	NA	0.610346	0.940573	0.579962
0.120167	0.503523	0.49467	-0.66797	0.326009	-1.02743	0.431313	-0.768991	0.317749	-0.83072
0.280174	-0.275948	-0.509733	0.0184417	-0.713588	-0.653001	-0.308189	-1.0266	0.742708	-1.18339
1.59919	-1.4155	0.211717	-1.50587	-0.345407	0.450013	NA	1.09842	0.226738	1.89201
0.657597	-1.16842	1.12078	-0.8055	0.490095	0.336312	0.430944	0.835421	0.0238476	1.03661
0.711939	-0.967994	1.11241	-0.9512	0.0140366	2.73425	2.59056	0.548797	0.141446	-2.04283
1.27856	0.753978	1.20985	-1.15071	0.0475941	0.494379	3.43591	2.28229	-0.819933	0.608911
0.509432	-1.72266	-0.772303	0.0111018	-0.790825	-1.08217	-0.96554	1.7627	-0.301557	1.54985
-1.61044	-0.47197	-1.11897	-1.08366	-0.851082	0.218003	-0.986285	1.20449	0.761036	-2.29945
-1.02119	0.54457	-1.30441	-0.0026883	-0.979476	-0.521936	-0.823908	-1.22955	0.0128055	-0.24649
0.575201	-0.449283	1.32285	-0.88109	0.831534	0.865907	-0.0280682	2.30996	-0.483468	-1.70067
-0.256416	-0.426691	0.585608	-0.47671	-0.613324	-0.393583	0.0909909	-0.578397	1.16019	-0.67419
-0.685745	0.827367	-0.656658	2.11495	-1.03933	-0.551159	-1.04432	-0.620159	1.27368	1.2853
-0.503478	1.23909	-0.40931	1.4396	0.234387	-0.686006	-0.641795	-0.41105	-0.396327	-0.478049
0.966145	-1.16443	1.71254	-0.160666	-0.525209	0.303997	0.995461	1.7279	-0.389727	0.0956707
-1.45421	1.12902	-1.32375	2.21511	-0.845873	0.0172691	-1.14313	-1.42595	0.921561	-0.845271
0.447285	0.820369	-0.983441	-0.143676	1.07165	-0.240403	-0.406829	-0.0323114	0.455541	0.694451
-0.219383	1.60713	0.930059	0.377915	1.39979	0.465602	0.827292	-0.211303	-1.31948	-1.10189
1.86717	-0.466776	1.07549	-1.50996	0.218441	0.754511	2.46312	0.769441	-0.497015	0.932632
-0.545526	0.0950701	0.0454528	0.335623	-0.797918	-0.139428	-0.341656	-0.389429	0.708621	-1.27297
-0.992845	-0.617407	0.225844	-1.7349	0.502881	-0.3405	1.12982	1.21691	-1.86569	0.951072
0.970072	-0.378557	0.864858	-0.381752	0.344485	-0.555583	0.488065	0.279177	0.00289328	1.89201
0.407284	-1.03678	1.20493	-0.494802	0.308318	1.01521	0.849504	0.366076	0.123195	-0.67419
-0.603032	1.26253	0.867983	-1.48014	0.133867	-0.390105	0.273907	0.0451833	-0.223276	0.523371
0.0184558	0.0042013	-0.389543	0.919158	-0.155917	-0.0371455	-0.0521342	0.19905	0.146843	0.437831
0.682654	2.29277	-0.168755	-0.974942	1.24953	0.0620097	0.926526	-0.226812	-1.48978	0.865532
0.532389	-0.058761	-0.824477	0.589356	-0.291514	-0.0896845	-0.102657	-0.216646	-0.154858	0.266751
0.322717	1.89887	-1.64236	-1.17764	NA	1.24587	-1.01123	NA	-1.11478	0.523371
-1.88796	0.838837	-1.65744	2.91104	0.437957	-0.422852	-1.14127	-1.28157	-0.671727	-0.33203
-0.380862	0.038713	0.800714	-0.690353	-0.0229104	0.742629	0.350918	0.721752	-0.439365	-0.930811
-1.6704	-0.687457	-0.953873	0.321242	-1.27898	-1.55849	-1.12775	-1.26667	0.918965	-0.301714
0.256685	0.627564	-0.77219	1.5325	-0.105837	-0.794593	-0.813085	-1.17229	1.75757	-1.7124
-0.12406	-0.474733	-1.52446	-0.82357	0.860642	-0.164691	-0.618595	-0.381949	0.919768	-0.654385
-0.462495	0.395638	-0.791821	0.410582	0.866342	0.293678	-0.299288	1.43381	-0.407541	0.266751
-2.41723	0.796139	-1.50889	1.61709	-0.868825	-2.15273	-1.19837	-2.46855	-0.845832	1.29323
0.528469	0.560255	-0.76088	2.82755	-0.227487	-1.29879	0.130664	0.101783	0.233255	0.694451
-0.13615	-0.976039	-0.035634	-0.978854	-0.0537292	-0.821878	0.0162694	0.375304	1.19646	0.0509562
0.889875	-0.254709	0.526476	-0.397559	-0.817795	0.0325397	0.126545	0.478794	0.323264	-0.58865
0.475545	-0.809327	1.24067	-0.0503718	1.1128	0.689705	0.69733	1.04322	-0.407021	-0.301714
-0.367455	0.0585978	0.642669	-0.892458	-0.664265	-1.58514	-0.418316	-0.531973	1.1978	0.181211
1.10446	-0.888787	1.0996	-0.120733	1.05065	1.05033	0.849606	0.973725	-0.518259	0.779992
-0.784843	0.114685	0.594751	-0.529971	-0.141242	-1.18058	0.193837	-0.969009	-0.773234	0.608911
0.275122	-0.657074	-0.733278	1.40731	-1.4488	0.487308	-0.708173	0.531072	1.87176	-1.10189
-0.866707	1.74581	-0.667606	0.695271	-0.501197	-0.866649	-0.439261	-0.8019	0.610961	-1.52959
0.317483	0.00215882	0.880741	-0.655238	1.37348	0.113916	0.960991	0.326226	-0.824718	1.10897
0.785609	-0.637976	1.91142	-0.394061	-0.053847	2.23732	1.78416	0.73194	-0.948889	1.2853
0.217545	0.0791269	1.15865	-0.577563	0.810762	0.944583	0.477686	0.594634	-0.112773	0.227291
-1.69689	-0.369366	1.05611	-1.05157	-0.08958	0.393345	-0.825344	-0.175231	-1.29828	0.579962
-1.77549	NA	1.82359	-0.636359	-2.345	-1.79379	-0.929314	-1.5685	NA	-1.01635
-0.00968456	0.318804	-0.509689	0.662224	-0.280877	-0.0325423	-0.2124	-0.166192	0.375361	0.0956707
0.470082	-0.0626888	0.111302	0.113796	0.734672	1.29775	-0.210774	0.607585	0.0882371	-0.654385
-0.0278333	-0.937875	1.17402	-0.37278	0.225927	-0.117242	-0.0132648	0.357599	0.238778	0.0509562
-1.15232	0.343662	-0.0819923	-0.698031	0.913965	-0.754948	-0.00538692	-0.214257	1.10198	1.89201
NA	-0.745851	-1.45856	-0.483228	-1.14188	2.83161	1.91004	0.543596	-0.00720268	0.779992
0.270294	-0.408185	1.83368	-1.13074	0.667411	-0.0361108	0.655936	0.654789	-0.460783	0.352291
-0.200823	NA	-0.402935	-0.624751	1.67421	-0.365754	-0.755933	-0.250584	-0.0256663	-0.0754095
0.445572	-0.988164	0.231202	-0.300424	-0.415368	0.120689	0.430374	-0.24657	1.03702	-0.0754095
0.0594053	-0.679844	0.152546	-1.05433	0.0520157	0.106381	0.328802	-0.0710309	0.00976843	0.523371
-0.860275	2.42776	-1.48691	1.12462	-1.81039	-0.181427	-0.602554	-1.33508	1.03084	-1.01635
1.38972	-1.03055	1.50696	-0.988563	0.701775	0.430245	1.24249	0.783755	-0.289858	0.951072
-0.280797	1.88677	-0.677474	0.407905	-0.362949	-0.518143	0.627516	-0.721665	-0.10109	-1.01635
0.600078	-0.185906	-0.969251	0.672513	-0.855915	3.05027	-0.358324	0.609813	0.591621	-1.35851
0.2521	-0.296285	0.79883	0.129995	1.45057	0.183729	0.0495732	0.905342	-0.813552	-0.58865
0.41575	-0.892096	-1.27941	-0.385183	-0.395654	0.529322	-0.577463	-0.128626	0.768228	-1.87175
-0.245122	0.0238885	1.15606	-0.597543	0.996094	1.01188	0.783575	0.814325	-1.43658	1.72093
0.345879	0.661319	-0.595059	0.940908	0.442007	-0.162983	-0.56531	-0.362405	0.923988	-0.16095
0.0806833	-0.25256	0.306651	-0.181283	-0.591376	0.489781	-0.0946821	-0.375818	0.936862	0.523371
-2.31206	0.854707	-1.59329	NA	1.45715	-2.51057	-0.916209	-2.19345	-2.74648	1.46431
-0.315997	-0.184919	0.249262	-1.04029	0.393478	-0.768453	0.194121	0.382564	-0.128978	0.352291
-0.589677	1.07911	-1.04741	1.71286	-0.832713	-0.636927	-1.08617	-0.656759	0.0636458	1.63539
0.134233	-0.776221	0.0296329	-0.639667	-0.518193	1.15343	-0.386837	-0.378191	1.5807	-0.16095
-0.329118	-0.691104	0.142883	0.0990387	0.680228	1.56007	-0.211892	0.147712	-0.629569	-0.845271
0.995028	-1.36456	-1.52443	-0.546673	0.289102	0.913902	0.111481	0.239274	-1.24426	-0.845271
1.75353	-0.751531	-1.62491	-0.436197	-1.11158	0.542937	0.20247	-0.279474	0.445714	0.227291
0.38316	0.814262	0.297626	-0.626658	0.0227579	-0.12671	0.81853	-0.449946	-0.123347	-0.930811
0.000270137	-0.396566	0.814851	-0.42943	0.750211	0.16398	2.30264	0.0817921	-0.270606	0.0101306
-0.891734	-0.428932	0.62966	0.0870854	-0.0242719	-0.350965	-0.784139	-0.247137	0.31241	-0.58865
0.947089	-0.820893	1.30331	-0.651471	1.33818	0.0161276	1.28168	1.29738	-0.589288	-0.845271
-1.61075	1.61857	-0.449089	0.34661	-0.448298	0.255818	-0.866355	-0.71471	-0.122881	0.266751
-0.0217117	0.010689	0.86174	-0.34688	-0.122293	-0.18703	2.12047	0.461497	-0.124864	-1.87175
0.719889	-1.44231	-0.903768	1.39462	-0.833992	0.829398	-0.250973	0.155883	1.26424	-0.33203
-0.131351	0.0213817	0.836673	-0.531037	-0.150217	-0.612458	-0.0832806	0.905806	0.126065	0.756297
0.706793	-0.860806	-0.271162	-0.551645	0.548345	0.363987	0.896799	1.12159	0.459402	0.0956707
0.988211	-0.0258754	1.29483	-0.942592	0.408316	1.06973	1.06868	0.416087	0.0547654	-0.654385
1.08048	-0.59204	2.16716	-0.646243	-0.266241	0.419747	0.859099	0.383899	-0.379917	0.865532
-1.39707	0.30137	-0.690905	1.77787	-0.294897	-1.28479	-0.640899	-1.72227	0.338325	0.932632
1.54667	-0.658808	-1.10691	1.21978	-1.01182	-0.672217	-1.0152	0.765827	0.718912	1.20769
1.06242	-0.957767	1.47757	-0.732796	1.31101	0.345647	2.84151	1.61483	-1.02499	-0.67419
0.279962	-0.278382	-0.581615	-0.00114031	-0.101691	0.3461	-0.249202	-0.446334	-1.0955	0.951072
-0.46402	-1.05349	-1.64241	0.789234	-1.67805	0.0682266	-0.918135	0.0561903	1.71881	-1.18743
1.49037	0.0694907	1.69063	-0.548216	2.18537	-0.164513	1.73667	2.02405	-1.11859	1.29323
-1.1117	1.10268	-0.411513	0.690062	-0.694763	-1.62637	-1.03909	-1.47331	0.306668	-1.70067
-0.632364	0.444294	-1.15136	0.830499	-0.793809	-0.306576	-0.751401	-0.22404	0.607511	-1.78621
2.28764	-0.571787	-0.328011	-0.0921624	0.100253	0.83461	1.32455	0.240775	-0.785453	0.694451
0.646584	-0.309641	0.517158	-0.32116	0.0494994	0.0500757	0.453629	0.116536	0.463574	0.865532
0.20291	-0.908965	0.648773	0.139109	1.0334	1.27483	0.268237	0.93991	-0.0864266	0.227291
0.158877	-0.670107	-0.564254	-0.0745322	-1.21077	0.139118	-0.860964	-0.182083	1.27321	0.932632
0.577836	-0.719284	-0.289978	-0.609178	1.27492	3.02377	-0.395398	1.90111	-0.467387	-0.0754095
0.178036	-0.466929	-0.896965	1.0824	-0.920764	0.155088	-0.637796	0.807165	0.764568	-1.35851
0.747318	0.163487	1.03092	-0.145998	1.45055	0.590441	0.422175	1.93161	0.0827623	-1.01635
-1.90813	2.10998	0.459926	-1.22593	-2.1242	-1.99916	-0.209711	-1.15579	-1.39734	-0.0754095
0.771716	-0.767519	-0.641721	-0.0129475	-0.756955	1.20482	-0.0245684	0.198973	0.961662	0.865532
0.80562	-0.506684	0.778896	-0.646435	0.620749	0.309834	0.387394	1.02679	-0.0244051	0.579962
0.120137	-1.20383	1.14598	0.494255	-0.177928	0.449366	-0.197452	1.64932	0.162704	1.03661
0.257845	-0.933765	0.10292	-0.464476	-0.310362	0.233307	-0.0232691	0.148169	1.18297	1.2853
-0.498291	-1.57222	-1.18223	0.757721	-1.33609	-1.01325	-0.628403	-1.52884	-0.560759	1.10897
0.937363	-0.54859	1.32061	-1.0257	0.781441	1.01545	2.24484	0.865555	-0.477877	1.03661
1.25262	0.0335423	0.347144	-0.751924	0.794329	1.53273	0.639923	1.06206	0.175511	-0.24649
0.778307	-1.18146	1.57088	-0.871422	-0.0756328	0.476662	1.55755	0.612262	-0.35873	-0.33203
0.620787	-0.505027	-0.660194	0.344608	-0.067965	1.31514	-0.856761	0.0519962	0.995985	0.756297
-1.38504	1.99525	1.57181	-0.262991	0.560733	-1.3243	-0.824956	-0.999611	-0.585191	0.0956707
0.845902	0.441803	0.305826	-0.667152	0.440946	-1.24202	2.47442	-0.377794	-1.34018	-1.70067
0.266772	-0.871816	-0.658981	0.245244	-0.885972	1.38718	-0.661588	0.491696	1.07076	-0.75973
1.37371	0.0249828	0.825021	-1.06861	0.659436	0.276896	2.16327	0.0897384	-0.285983	0.227291
0.195982	-0.488148	0.163409	0.096024	-0.496959	0.0459097	-0.184302	0.243431	1.09066	1.20769
-0.507826	-0.628646	-0.847127	-0.319051	-1.2927	0.258907	-1.04846	-0.536628	-0.243321	-0.478049
0.896366	-0.788398	-0.994062	0.568441	0.459756	0.743952	1.15782	-0.173138	1.21303	-0.41757
0.0142348	1.80888	-0.458763	1.5578	0.968911	-1.43302	-0.443897	2.86596	-0.339328	-1.35851
-0.739132	NA	0.401927	1.29717	0.879375	0.154786	-0.923673	-0.309318	-0.799555	-1.00705
-0.160258	-0.335879	-0.840337	0.713124	-0.433252	-0.0997935	-0.547397	-0.25328	0.96638	1.81431
-1.61164	0.619398	-1.51493	2.9323	-0.644214	-0.687192	-1.04717	-1.55528	1.59492	0.865532
1.05393	-1.03655	0.739965	0.0373586	0.95815	1.17887	0.86578	0.671559	0.273092	1.54985
0.0205028	0.0373047	0.687817	-0.152266	0.985767	0.880095	0.749027	0.529686	0.0839749	-1.18339
0.180112	-0.977966	1.78724	-0.439538	0.270332	1.62553	0.88726	0.170881	0.513541	0.0509562
0.262259	-0.332405	-0.634922	0.318035	-1.30648	-1.77375	-0.0052203	-0.773554	1.04938	-0.24649
0.869114	-1.32115	-1.03738	-0.108887	-0.0758825	1.5092	-0.638194	0.95297	0.940196	-0.50311
-0.0836997	-0.300604	0.820921	-0.801653	-0.211108	-0.313747	-0.451896	-0.554182	0.62021	0.523371
-1.45113	1.17691	-0.156805	1.64048	-0.695153	0.0180936	-0.713631	-0.783081	-0.338904	0.865532
-0.778225	0.718204	-1.02656	1.01134	0.171503	-1.23891	-0.732364	0.58123	1.33143	0.181211
0.578853	-0.563802	-0.210912	-0.334477	-1.04791	-0.156117	-0.33813	0.119207	0.916238	1.12215
-0.494684	-0.168764	-0.748193	-0.430707	-1.25157	-1.61769	-0.176325	-1.09916	0.668669	1.12215
2.40235	-0.40536	0.510372	0.604321	0.324252	-0.676921	1.95544	-0.888882	0.120029	-0.33203
-0.666336	2.6039	-0.275336	-1.58913	-0.337033	NA	-0.753807	0.281885	-0.70791	0.352291
1.36805	-0.951452	1.07449	-0.804844	1.77922	1.94249	2.58252	1.50169	-0.619982	0.437831
-0.214745	1.44946	-0.662995	0.291998	1.78154	-1.06597	-1.11891	-0.562151	-1.1994	0.694451
-0.756316	0.626334	-0.445749	0.619346	0.102302	-0.21999	-0.762051	-0.149573	-0.577932	-0.67419
-0.307718	-0.417245	0.582869	-0.170689	-0.225536	0.757155	-0.34732	0.142999	0.265668	0.181211
1.07936	-0.711875	-1.42548	7.43666e-06	-0.65889	1.44423	0.0441622	2.12133	1.12954	0.932632
0.60537	-1.27317	0.862457	-0.305776	0.679901	1.01471	0.740664	1.13452	-0.157244	-1.87175
0.827232	-0.537501	-0.655025	-0.366331	-0.526978	-0.106971	-0.450931	-0.196195	0.975571	0.181211
-0.618781	1.18825	-1.35844	-1.68883	-1.48479	-1.8187	-0.811035	-0.423399	-2.18777	-0.50311
0.331898	-0.280482	0.57926	-1.03578	0.418218	0.274425	-0.0631	0.297627	-0.577089	0.951072
0.377777	-1.01815	-0.839182	-0.0473178	-1.18901	-1.46668	-0.76081	-0.950441	-0.233037	-2.12837
-1.31015	1.52228	-0.093454	-0.0405001	-0.211279	-0.930423	-0.695576	-0.910071	0.944005	-1.52959
0.45994	-0.676033	-1.3914	1.14997	-1.02542	0.322742	-0.714711	0.105132	1.31739	0.352291
-1.99225	2.53404	-0.256089	2.46237	3.23402	-0.860194	-1.16384	-1.60196	-2.3082	-0.33203
-0.219552	-0.739925	-0.443903	0.787252	-1.20906	-0.108531	-0.563516	0.0407512	0.725792	-0.83072
-0.148306	-0.225052	-0.18755	0.0535484	-0.254881	-0.195827	-0.0148723	0.332311	0.606367	-0.16095
-0.279334	0.293659	1.18901	-0.250682	-0.175189	1.15082	0.307749	-0.290471	-0.0438606	1.29323
0.660681	-0.671226	-0.0599265	-0.532598	0.626203	2.19581	0.705279	0.902557	-0.528102	0.0956707
0.558786	0.89708	-1.06612	-0.204036	-1.00078	-0.515012	0.114584	-0.488619	1.21699	1.03661
0.845482	-0.849269	0.6471	-0.768957	0.312874	0.705388	-0.464954	1.32301	-0.146605	1.12215
1.68329	-1.4751	1.91156	-0.861035	0.691485	0.423505	3.21046	0.855796	-0.94812	0.779992
-1.70156	1.16925	-1.17279	2.40519	-0.448427	-0.850423	-1.17416	-0.663313	-0.850436	0.437831
-0.832515	-0.816707	0.0866286	0.0444609	-0.721012	0.0754531	-0.479644	-0.37103	1.24084	0.0956707
0.131875	-0.33603	-1.24065	-0.146014	-1.72033	-0.990219	-1.11963	-0.707721	0.540239	0.523371
0.183224	-0.627196	-0.0691855	-0.153376	-0.165076	-0.00405703	-0.174669	0.0990301	1.5319	-0.41757
-0.332608	-0.352229	-0.749023	-0.587211	-0.767502	1.2814	-0.251738	-0.350298	1.70543	-1.01635
1.90167	0.725042	1.5978	0.287868	0.0769144	0.0798528	3.16075	-0.459304	0.418281	2.06309
0.549114	-1.2418	-0.156214	-0.346613	-0.241349	0.920596	0.0524626	0.219941	0.88006	0.0956707
-0.2732	0.323656	1.26632	0.50841	1.6265	-0.422418	-0.901492	0.986338	-1.27351	1.46431
1.1639	-0.493381	-1.13665	0.317038	-0.236312	0.590118	0.0102789	0.748846	0.487295	0.266751
0.742932	0.0864741	2.08567	-0.903872	-0.405791	-1.22698	-0.648946	0.0659766	-0.435408	0.951072
0.871488	-1.53232	-0.203718	-0.839484	0.421884	0.703486	1.08721	1.17047	0.558863	-0.16095
-0.185663	-0.620215	-0.85192	0.300965	-0.726918	0.374623	-0.483797	-0.937239	-0.900407	1.12215
0.9761	-0.816335	0.762463	-0.691429	0.613947	0.938965	1.57462	1.06384	-0.243988	0.608911
-1.20975	1.77361	-1.3371	0.261912	-1.42822	-0.172841	-0.990429	-0.967677	1.54217	-1.35973
-0.68711	0.53086	0.132306	0.115252	-0.506984	-1.06492	-0.205659	-0.766204	1.24071	2.14863
-0.0023774	-0.936439	1.39807	-0.634049	0.304295	2.37578	0.125663	1.22493	-1.23474	-0.41757
0.0721064	0.652421	-1.11329	1.5329	0.389402	0.221179	-0.992577	1.14088	0.567065	0.266751
-0.237042	-0.495004	-0.56385	0.489454	-0.698701	0.221639	-0.77666	-0.255047	0.752867	1.46431
-0.819818	-0.143923	1.28497	-0.206297	-0.315895	-1.75999	2.48548	-1.50586	-2.09133	-0.50311
0.846179	-1.00274	-0.957599	0.875425	-1.12458	0.534201	-0.374495	0.0914298	1.75129	-1.70067
-0.0472784	0.742763	-0.555569	0.16867	-1.07513	-0.361732	-0.458366	0.491182	-0.700665	1.72093
-0.938404	-0.035826	0.258842	-0.0367734	1.22439	0.214922	-0.957665	0.957452	-0.366905	0.437831
-0.588341	0.253705	-0.368875	1.47894	0.675888	-0.36773	-0.836675	0.104787	0.1174	-0.58865
2.68499	-0.76932	0.483219	-1.14456	0.109438	1.67538	2.30729	0.823197	0.277788	-0.33203
0.914417	-0.739415	0.162932	-0.821653	-0.0188367	1.16652	0.953904	0.529336	0.511876	1.03661
-0.119708	-0.426793	0.127272	-0.244788	0.475488	-0.496983	-0.310114	0.822434	0.304054	-0.478049
1.37082	-1.25356	-0.542506	-0.125952	-0.174404	2.06285	0.00604122	0.641733	0.436652	0.694451
0.171172	0.649372	0.612354	-0.585472	0.65385	-0.161503	-0.226323	0.583565	-0.395573	1.97755
-0.23	0.0364633	-0.632844	0.100619	-0.486714	1.23088	-0.00823924	0.0282253	1.33863	-0.845271
0.766084	-1.80909	0.721499	-0.698985	-0.747941	0.0721371	NA	-1.19163	-1.29343	0.437831
-1.75834	NA	-1.39007	NA	0.734467	-2.13572	-0.890696	-1.90732	-1.13307	-1.10189
0.66454	-1.52192	-1.53811	1.27294	-1.45138	0.446981	-0.688318	0.184094	1.93868	-0.33203
-1.1595	-0.889863	-0.662244	0.206292	-0.792489	-0.292896	-0.375014	-1.35176	1.56863	-0.33203
-0.0219197	0.0672868	-0.230169	-0.321993	0.028668	0.768089	0.41317	-0.0407043	0.380552	-0.67419
-0.620355	1.85091	-0.852598	1.32072	-0.329881	0.127582	-0.94035	-0.450752	0.0969725	0.0956707
1.06549	-0.704259	-0.134703	-0.36788	0.811177	0.0955986	0.607583	0.286866	0.630162	1.97755
-2.01204	1.47805	-0.0421462	-0.477203	0.588265	-1.72873	-1.13952	-2.52887	-1.66115	0.608911
0.0371167	-0.450968	-1.1044	-0.14391	-1.17557	0.704304	-0.832126	-0.0266932	2.08549	-0.301714
0.392655	0.779599	-0.788969	-0.626676	2.56431	-0.427003	-0.852934	-0.294081	-0.202226	1.2853
-1.46798	-0.332353	-1.20349	-0.643095	-0.214064	1.90528	-0.896358	-1.68051	-2.07077	-0.16095
-0.295209	-0.943918	0.415303	0.719703	0.247877	1.31798	-1.07419	1.51028	0.0381723	1.29323
-1.22109	0.0285036	-1.70757	1.37739	1.12298	-0.636005	-1.05715	-0.639238	-2.48704	-1.78621
1.01265	-0.647869	1.16119	-0.803953	2.06621	0.629398	0.951284	1.64393	-0.701462	0.932632
-0.430228	0.772437	-0.143062	1.01202	-0.680627	0.725739	-0.159368	0.0138388	0.650417	0.779992
-0.974908	2.03266	-0.834383	-1.23382	0.965806	0.339122	-0.164323	-1.37773	-2.12501	-1.78621
1.09664	-0.815635	0.231051	-0.184729	0.818461	0.763849	0.935497	0.587538	-0.586254	-0.0754095
1.32292	-0.560748	-0.0912705	0.979408	-0.302769	0.898624	0.438962	0.0600555	0.360284	0.352291
0.320065	0.784	-0.137547	1.24042	0.681285	1.14486	-0.358128	0.222379	0.280712	0.266751
0.254807	-1.20627	-0.278086	0.0258152	-0.570967	0.799518	-0.197925	0.339455	0.691197	0.579962
0.925591	-0.260864	0.0851752	1.3886	-0.497975	0.379618	-0.691847	2.4517	0.0354117	0.266751
0.384156	0.543814	0.728962	-0.056228	0.243929	0.756155	0.966555	0.324609	-0.445874	0.779992
0.330567	-0.632141	2.22518	-0.591559	-0.240753	0.502314	-0.16473	0.476999	0.824329	1.37877
-1.67172	1.08684	-1.55663	3.01202	-1.63369	-1.81034	-1.16822	-1.75311	-0.30671	1.63797
-0.79867	0.614461	1.33958	0.124411	2.12623	0.990588	-0.539832	2.17824	-0.983494	-1.44405
1.01693	-1.10927	-0.339971	-0.749767	0.219886	-0.458559	-0.995482	-0.377324	0.10276	-1.01635
-0.359797	-0.761621	0.519595	-0.259936	0.16116	-0.616479	-0.36903	1.17701	0.215689	1.20769
0.015147	-0.497924	-1.04344	1.60508	-0.983651	0.258567	-0.922471	-0.631045	0.429185	0.0101306
-0.026318	-0.307607	-1.34461	-0.300765	-0.816283	0.77333	-0.350758	0.300184	1.26253	-0.16095
-0.0879273	-0.719618	-1.28771	-1.31584	0.951249	1.75543	-0.786904	1.09555	0.781166	-0.50311
-0.154101	-0.754509	0.618856	-1.08467	0.786896	0.122133	0.0869699	0.192313	0.175358	0.0509562
0.853589	-0.943159	-1.48059	0.848151	-0.951462	1.83359	-1.09855	0.0453584	1.2364	-1.52959
2.1192	0.705818	-0.0771545	-1.65504	0.704846	-0.478362	-0.565267	0.982808	-1.27331	0.756297
-0.666058	-0.486708	-0.468292	0.857926	-0.656284	-0.855197	-0.190132	-0.287521	0.621089	0.865532
0.0853323	1.6329	0.180723	-0.695746	-0.706507	1.43231	0.518777	0.340751	1.00728	-0.930811
-0.448947	-1.23097	-0.534343	-0.875351	-0.70367	-1.34056	-0.433689	-0.807641	-1.87745	1.63797
-0.179896	0.275411	-0.0285699	1.59006	-0.239488	-0.190031	-0.820213	0.0977248	1.26392	-0.478049
1.76637	-0.434827	1.26974	-1.19739	1.23426	0.822324	NA	1.50974	-0.998735	0.579962
0.368717	1.32784	-1.34125	NA	-0.326888	-0.110751	-1.14813	-0.663182	0.553363	-1.61513
-0.240506	0.410842	-0.943303	0.639812	-0.939131	0.550901	-0.70356	-0.288722	2.0007	0.865532
0.287858	-0.0750013	-0.668401	-2.15766	1.12157	-1.4416	-0.30877	0.420084	-1.4348	-1.01635
-0.513542	0.844824	0.52784	-1.04533	0.284789	0.579692	1.00624	-0.0256738	-0.181986	-1.44405
-0.442269	1.02493	-1.4421	2.42176	-0.466486	-0.701491	-1.14806	-0.891421	0.806471	-1.53606
1.2613	0.157446	1.00191	0.333606	3.08783	-0.401091	0.92467	0.996744	-0.692089	0.227291
-1.2028	1.39589	-1.37911	-0.129586	-1.34002	-1.31283	-0.746189	-1.83056	NA	0.694451
-0.70243	-2.27568	-0.931877	-1.06553	-1.37468	-0.65503	-0.892137	0.452451	-0.346813	0.0101306
-0.282001	1.14457	-0.629012	0.412875	1.6511	0.446084	-0.79868	1.02344	0.225386	-1.35973
-0.137635	0.548894	-0.319722	0.650095	-0.541436	-0.638701	-0.75918	-0.0432909	0.817849	1.2853
-2.01794	1.94686	-0.919627	NA	0.374396	-0.924722	-1.14434	-1.1878	-0.277708	0.608911
-1.34354	-0.336563	-2.04654	1.9248	-1.83836	-0.798013	-0.981174	0.0984081	1.64821	-0.930811
0.938937	-0.871852	1.153	-0.168789	0.774623	0.785114	2.1622	-0.41918	-0.422394	0.694451
1.18454	0.608195	1.35016	-0.819807	0.629317	-1.02745	1.71079	-0.267836	-0.419672	0.932632
0.533428	-0.662151	NA	-1.69459	0.222467	-0.790038	3.13409	0.333158	-2.81537	1.10897
-2.00163	2.53234	-1.96118	NA	-0.946964	-0.580349	-1.15372	-2.07001	1.36192	0.865532
-0.164055	0.00225773	-0.950797	3.03118	-0.79771	0.119179	-1.01386	0.32998	1.89513	-0.301714
0.647243	-1.06617	1.01855	-0.361725	1.50658	0.623518	0.693952	1.65681	-0.373566	1.2853
-1.16008	0.0737048	-0.889026	2.09933	-0.528958	-0.584717	-1.00563	-0.454417	0.777298	0.227291
0.16477	-0.401999	1.15672	-1.02238	0.699431	-1.26858	-0.677818	-1.07115	NA	-1.95729
-0.0582979	0.547811	1.12388	-0.349672	-0.154609	-0.548442	-0.406895	0.513164	-0.0250386	-0.125379
-1.16496	0.280329	-0.807098	0.699339	-0.874028	-0.573234	-0.9907	-0.126825	0.479625	0.352291
-2.04769	0.942165	-2.0012	2.18749	-0.791252	-1.2636	-1.18869	-2.38778	0.976798	0.779992
0.310465	1.88509	0.483976	-0.648745	1.33927	-0.41069	0.607949	0.541696	-1.01486	-0.75973
0.277068	-0.619865	-0.63379	0.609963	-0.628903	0.711928	-0.751623	0.843519	1.36767	-0.33203
-0.10634	-0.90535	0.840226	-1.657	0.912454	3.04923	-1.01542	2.7192	-0.989028	0.865532
-0.817123	-0.361287	-1.19968	-1.13568	-0.950103	-0.719407	-0.859157	-0.812398	0.535479	-0.478049
0.00137337	-0.543526	1.13862	0.318633	1.20264	0.566714	-0.10856	1.1914	-0.218831	-0.930811
-1.0869	1.52862	-1.30579	1.20517	-0.284972	1.01909	-0.531354	-0.547429	-1.59641	0.437831
-0.964065	-1.24398	-0.333515	-0.620634	-1.49328	-1.4868	-0.967234	-1.66901	0.22682	-0.930811
1.99193	-0.0957449	1.85481	-0.644243	2.75399	-0.0462576	1.86625	2.39241	-0.893157	0.756297
0.922465	-0.380792	0.546385	0.224827	1.19893	-0.345607	1.8071	1.13354	0.0681682	0.0956707
0.163853	-1.39582	1.24315	-0.400844	-0.0285839	0.57132	-0.115384	0.216047	0.266774	-1.53606
0.438015	-1.01905	-0.106923	-0.394078	0.0648864	2.33212	0.663071	1.14992	-0.23908	1.63539
-1.06849	-0.141197	1.29618	0.304778	0.215779	0.65679	-1.02244	-0.231337	0.231193	0.181211
-0.930162	-0.144832	-1.05893	0.943989	-0.537732	2.79673	-1.11	0.82598	0.372966	-0.33203
0.700739	-0.925213	0.751206	-0.0342255	0.0420089	1.4904	0.743992	1.13482	0.0150601	1.29323
-0.494883	-0.486115	-1.22324	-0.593181	-1.09829	0.854169	0.627386	0.608694	0.969139	0.352291
0.0528785	-0.156078	0.0828997	-0.273341	-0.324075	0.0944442	-0.1405	1.01608	-0.305334	0.779992
0.355785	-0.888543	-0.755481	1.25917	-0.594947	0.655167	-0.483707	0.679941	1.48437	-1.35851
-0.537274	-0.151862	0.992759	-0.693728	0.157547	0.729214	0.854409	0.856936	-0.978261	0.227291
0.424743	-0.721918	1.33686	-0.282691	-0.212522	0.074365	0.834687	0.204829	-0.240969	0.266751
0.520375	-0.914085	-1.07449	NA	-1.02629	0.80368	-0.927728	0.215852	1.08004	-1.18743
0.0634882	-0.405163	-0.0855108	0.367657	-1.19298	-0.445409	0.132859	-0.586245	0.627267	0.523371
0.446559	-1.13001	-0.227319	-0.73575	-0.843509	0.166571	-0.23418	0.235916	1.34944	-1.7124
0.0382986	0.277716	0.851933	-0.950898	0.558996	0.671125	1.03236	-0.666946	-0.548437	-1.35851
1.57482	-1.04101	0.697874	-0.886755	0.165421	1.60862	1.72786	0.559605	0.0977474	0.932632
-0.906564	0.00930514	-1.0684	2.42938	-1.15964	-0.655017	-1.08064	-0.853843	0.234552	1.54985
1.26903	-0.577935	0.440727	-0.998718	-0.113312	-0.223166	1.39202	1.48867	-0.591804	0.579962
-1.60767	1.11891	-1.33177	2.48526	0.559086	-1.69074	-1.14297	-1.76202	-0.107405	0.932632
0.171585	-0.329086	-0.0395564	-0.698781	-0.894908	-0.697657	0.312833	-0.228602	0.562744	-0.0754095
-0.819042	1.05689	0.529441	-0.865998	1.08104	-1.50087	-1.01978	-0.869163	-0.504071	0.266751
0.355347	-0.357415	1.68508	-0.234653	-0.059002	0.613634	0.709685	0.0224084	-0.205638	0.403627
1.60277	-1.57932	-0.905587	-0.197409	-0.481541	0.920904	0.759824	1.20471	0.449646	-1.27297
-0.950598	1.53755	-1.27499	-1.30221	1.89815	-0.96596	-0.578163	-1.06016	1.36076	-0.41757
-1.06032	-0.593701	-0.638803	0.304006	-0.822516	-0.425497	-0.5334	0.282938	0.70118	-0.67419
1.28519	-0.189671	1.63738	-0.594581	0.247025	0.367368	2.0206	0.68687	-0.708023	-0.50311
0.466613	-0.495399	1.01068	-0.514635	1.58952	0.313076	1.389	0.634391	-0.812825	-1.18339
0.680017	-0.37866	0.269751	-1.33417	0.206849	1.97237	2.10463	-1.21939	-1.48061	1.54985
-0.130332	0.422989	-0.516921	-0.0378706	-1.09748	-0.633862	0.329294	-0.72608	0.860063	-1.18743
0.678325	-0.551774	1.49383	-0.962108	-0.0754653	0.562712	1.18982	0.104689	0.0436086	1.46431
1.12858	-1.14591	0.13794	-0.784128	-0.899266	-0.0154134	0.42917	0.230534	0.600863	0.523371
1.20002	-0.983142	-0.633962	-0.834689	-0.298003	0.777544	0.293097	1.60019	0.386129	-0.75973
-1.08402	-0.531176	-1.00831	1.52368	0.534917	-0.360827	-0.995626	0.273432	1.41161	-1.18339
0.6099	-0.369861	-0.385196	1.23757	-0.532693	0.657554	0.00645701	0.43188	0.687207	-0.0754095
-0.77192	-0.374852	-1.09776	1.13707	-1.14158	-0.500027	-0.825323	-1.08716	1.63447	0.403627
0.578076	-1.47034	-1.2842	0.0683565	-0.484496	0.83447	-0.593463	0.0274758	0.533351	-1.70067
0.307626	-1.23041	0.68086	-0.591603	0.232852	1.03444	0.251349	0.711337	-0.879708	-1.44405
0.643387	-0.679702	-0.969637	0.534813	-1.31651	2.40425	-0.644621	0.427353	0.491443	1.37877
-1.72728	0.0955982	-0.798946	0.160178	-1.36008	0.180105	-0.877895	-1.58039	-0.771208	1.12215
1.22765	0.201136	1.70711	-1.26273	-0.384087	-0.411009	0.578854	0.127042	-0.371905	0.266751
-0.0791075	-1.00411	0.106236	-0.50805	-1.05694	0.568415	-0.65241	-0.0833	1.2057	1.10897
-1.87704	0.94629	-0.0883006	0.925043	-1.2252	-0.448129	-1.14781	-0.210873	1.18334	0.694451
-0.363145	NA	-0.517083	-0.3565	0.768847	-1.11524	-0.839417	-0.210514	-1.60903	0.694451
-0.318674	-0.214627	0.0181454	-0.979484	-1.05446	0.63708	-0.4566	-0.41973	0.418348	0.779992
0.878294	-0.0949331	1.19106	-1.26435	0.486146	1.16961	2.16782	1.51166	-0.749479	-0.24649
0.791316	0.501654	0.244667	-1.04033	1.44945	2.37427	-0.399528	1.31951	-0.894395	0.266751
0.827332	0.0855762	0.214847	-0.488903	0.349439	0.141683	0.618029	0.423623	0.514889	0.437831
-0.724687	0.183244	-0.377919	2.34051	-0.608909	-0.254551	-0.707974	-0.650287	0.820982	-1.61513
0.273888	-0.299288	0.123946	0.951826	-0.608165	0.173541	0.0170768	1.12592	0.0126188	0.181211
0.818078	-0.815543	1.42621	-0.494885	0.888601	1.90923	3.26834	1.02732	-0.67847	-0.75973
0.338209	0.859394	-0.178467	0.243038	-0.449633	0.00327572	0.338514	-0.235154	0.0415744	-0.33203
-1.79101	-0.239327	-0.395958	-1.66003	-1.39817	-0.826587	1.98315	-2.38811	NA	-1.44405
0.737717	-0.111959	1.92866	0.280691	0.952866	0.764355	1.04612	0.824644	-1.33674	1.37877
-0.0238706	0.0689652	-0.981655	1.83606	0.874068	-0.109855	-0.755658	0.576671	0.360378	1.12215
-1.07265	-0.142931	-0.615127	0.542823	-1.30686	-0.333156	-0.969817	-1.24417	1.70175	0.865532
0.16308	-1.05649	0.47864	-0.449653	0.0625879	0.105301	0.0256918	0.223055	0.569113	1.12215
-0.806503	0.00942117	-0.199254	0.0879294	0.329932	1.22324	-0.389142	-0.455673	-1.92664	-0.301714
0.615841	-0.526238	-1.20567	0.483852	-0.917645	0.902399	-0.54083	-0.613493	2.00378	-0.0754095
-0.556738	0.384127	0.509038	-0.0185438	-1.50914	-0.867677	-0.505139	-0.724248	-0.762762	-0.75973
0.350811	0.0533649	0.246631	-0.372968	-1.36284	-1.10533	-0.372189	-0.187712	0.748345	-1.10189
-1.50157	1.53217	-1.17252	1.82801	-1.14721	-0.35221	-1.16713	-1.60232	0.696294	-1.18339
0.245086	-0.980914	-0.28602	0.136335	-0.12411	3.10751	0.305903	0.437854	-1.00272	-0.33203
1.12102	0.0316598	1.88612	-0.872842	2.23184	0.49634	1.14218	1.99109	-1.32513	-0.301714
-2.44454	NA	0.822642	-2.02001	NA	-2.51802	-1.15746	-2.7195	-1.06503	0.523371
-1.60787	0.598188	0.30114	-0.920489	0.640995	-1.11027	-0.821592	-0.602541	-0.388764	-1.18339
-0.313358	-0.830874	-0.865429	1.3148	1.13036	-0.973248	-0.335511	-0.0793733	0.524125	-0.24649
0.235161	1.92405	-0.47016	0.206919	1.70902	0.468105	0.177276	-0.077666	-0.490325	1.63539
-0.675206	0.246292	-0.956991	1.44196	-0.256365	-0.277461	-1.06664	0.236845	0.950466	0.352291
-1.03026	0.829081	-0.360939	2.18913	1.33965	0.209833	-0.970569	0.318789	0.616336	-0.845271
1.22471	-0.532812	0.751818	-1.20423	-0.135697	0.502264	1.20515	0.181529	0.235786	-0.75973
-0.0152113	-0.308653	0.587443	-0.0259331	0.586393	1.37111	-0.419375	0.495544	0.358146	1.2853
0.499353	-0.464782	1.04574	-0.528171	-0.0586754	0.556746	1.44179	0.0750692	-0.0408441	0.694451
1.13869	-0.694211	0.704745	-0.162109	0.837561	1.58944	1.0147	0.975079	0.161292	0.266751
2.03608	NA	-0.40343	-1.93931	1.32709	-1.74043	-0.953624	-1.49831	-2.39077	-0.41757
-0.672215	-0.0141048	-0.972709	1.0748	-1.20302	-0.135437	-0.839341	-0.448611	1.79017	0.437831
-0.843028	1.05343	-0.34175	-0.0402906	-0.319473	-2.03351	-0.672737	-1.71178	-0.493443	0.352291
-1.08339	0.930672	-1.29243	NA	-0.755315	-0.127646	-1.19341	-0.810126	0.392379	0.266751
-0.550889	0.449315	0.301533	0.0862394	-1.0485	-0.316025	-0.506861	-0.5678	0.852355	-0.16095
-0.167977	-0.706496	1.37059	-0.360041	0.0785489	-0.825392	0.0235736	0.286338	0.153768	0.181211
0.986891	-1.00162	1.44243	-0.574249	0.943277	0.159964	2.18477	0.486952	-0.979092	1.12215
0.56384	1.42743	0.256935	-1.48993	2.36499	NA	0.196374	-0.307655	-0.365816	-0.58865
0.896423	-0.641863	0.525851	-0.723329	1.21689	1.05154	0.591498	1.70606	-0.377646	0.779992
-0.998886	0.432816	-0.233122	0.66872	-0.660692	-0.857788	-0.922072	-0.623164	0.465257	-1.52959
0.155766	0.0681005	-0.651711	0.174159	-0.607558	-0.594658	-0.305622	-0.922665	0.56119	-0.654385
-0.181112	-0.312564	-0.4208	0.586758	-0.62526	-1.12996	0.122522	-0.599908	1.56259	-0.0754095
-0.0819723	-1.0469	-0.160386	-0.719607	-1.05929	0.742443	-0.209104	0.121801	1.29479	1.54985
0.415948	-0.686245	0.869884	-0.40121	1.36375	1.91001	1.43967	1.58169	-0.402045	-0.930811
-0.0767628	0.277229	-0.715804	0.927947	-0.975185	0.64722	-0.147149	-0.118901	0.500826	-1.27297
-0.519242	0.358671	-1.29935	-0.225088	-0.978847	0.0479642	-1.14477	-0.980542	0.772087	-0.301714
-0.0987439	-0.115566	-0.98129	1.80019	-1.26933	-0.622781	-0.981495	-1.16854	2.07494	-1.7124
1.16099	-1.07543	1.7201	-0.697592	1.23951	1.13092	2.21597	1.06806	-0.633259	-0.478049
0.819223	-0.338712	-0.426658	0.0801297	0.464407	0.253346	-0.130643	0.971325	0.59751	0.227291
1.13938	1.30485	1.3979	-0.806997	2.29802	-0.336871	3.03345	1.58778	-1.55611	-1.01635
2.19042	-0.39601	1.85167	-1.02745	2.69963	-0.315926	1.67222	1.81659	-1.15764	1.10897
1.27242	-1.46003	-1.30582	1.23485	-1.04454	2.02099	-0.523475	0.182339	1.80365	1.20769
-0.994632	0.422632	-0.82204	-0.461739	-0.687836	0.964485	-0.307142	-0.0815721	0.356672	0.437831
0.347319	-0.731986	-0.268187	0.134371	0.107696	-0.108535	0.00701532	0.240677	0.452338	-1.10189
-0.811143	0.949669	-0.470536	1.22988	0.610198	-1.86385	-0.928303	-0.623655	0.13984	-0.58865
-0.232382	0.36533	-1.17055	2.1987	-0.532588	0.399371	-0.0948467	0.0157324	0.738123	0.0956707
0.35942	-0.11556	-0.577305	-0.610322	-0.0695788	-0.89759	1.66376	-0.905616	-0.424898	1.29323
0.448102	-0.450509	0.526138	-0.405812	0.045183	1.13119	0.599535	0.707913	0.239955	-0.50311
1.5044	-2.15577	1.6362	-1.19672	2.71001	-0.579757	0.893259	-1.26998	-1.34038	-1.52959
1.13406	-0.135042	1.43537	-0.141596	1.27897	0.111319	1.11642	0.981574	-1.43822	0.932632
1.12147	-0.762386	-1.0363	1.24063	-1.02083	1.43819	-0.512688	0.230828	0.843678	-0.75973
-1.10094	0.563833	1.00271	-0.558711	-0.241046	0.281929	0.486069	0.699608	-0.0693596	-0.75973
-1.05405	2.80011	0.180167	1.10354	-0.64567	-2.48465	-0.897478	-0.452695	-0.391666	0.523371
-0.10724	-0.149918	0.554764	-0.386931	1.30604	-1.08187	-0.607694	0.538925	1.13613	0.266751
0.207037	1.11372	1.06682	-0.185826	1.90068	1.6378	0.154349	0.945191	-0.869804	1.37877
0.307525	0.155454	1.58922	0.194039	0.186232	0.53417	0.290164	0.454261	-0.8215	0.227291
-0.693313	2.49772	-1.38257	-0.869618	NA	-1.00514	-1.12111	-1.21406	0.446809	-1.52959
-1.75115	1.48717	-1.08802	-0.898893	-0.747856	-2.01548	-0.814572	-1.33738	-2.56258	1.97755
-1.19186	1.00792	-0.562613	1.90217	0.588441	0.628957	-0.683193	-0.636562	-0.610963	-0.16095
-1.25908	-1.12333	0.268492	-0.523944	0.0484279	-1.87389	-0.0725894	-0.844111	-1.48422	-2.04283
0.842671	-0.598483	0.424162	0.027504	1.29809	1.04787	0.786786	0.849305	0.017194	0.403627
-1.81849	1.52142	-1.21605	1.0337	0.0850237	-1.35932	-0.639549	-1.81042	-3.05791	0.523371
0.519676	-0.303423	1.37469	-0.131609	0.724426	-0.771298	1.66298	0.421913	-0.514648	-0.24649
0.867575	-0.034248	1.1851	-0.139941	-0.637684	2.32975	1.39154	0.423805	-0.761674	-0.125379
0.774926	-0.667575	0.297805	-0.31904	0.352118	-1.36889	-0.904706	-0.533126	-0.746841	-1.35851
0.370406	-0.953345	-0.426998	-0.670657	-1.0253	0.779298	-0.247207	1.44545	0.41497	1.63797
-1.52972	2.12465	0.620525	2.89932	-0.768252	-0.459273	-0.650295	-0.971202	-1.6762	-0.24649
-0.648203	0.619746	-0.259173	-1.39872	0.175178	0.685271	-0.413647	-0.226293	-0.790126	-0.58865
-0.509027	1.12195	0.951858	-0.318905	-0.0487322	-1.44876	-0.995724	-0.680268	-0.122905	1.20769
0.302083	-0.190853	0.837279	-0.99018	-0.896972	-0.0164431	0.897422	0.181361	0.0438959	0.352291
-0.519179	0.750515	-0.913913	0.355214	0.0178835	-0.708137	-0.500106	-0.270515	0.699907	-0.75973
1.09902	0.312237	2.21891	-0.939907	0.898222	-0.275024	3.43059	0.2577	-0.929717	-1.18339
-0.1383	0.189522	0.123498	-0.561819	0.938452	-0.383854	-0.354997	-0.0116394	0.511993	0.694451
-0.36565	-0.386387	-1.28996	1.38585	-1.17124	-0.58316	-0.909686	-0.144466	1.03822	-0.83072
-0.0462465	-1.41514	0.49476	-0.678154	-0.0384515	1.03884	-0.0613631	0.455072	1.16566	1.54985
1.19283	1.21992	1.24855	-1.14761	0.673414	-0.447096	-0.307801	1.03297	-1.66117	1.2853
0.375607	-1.31135	0.906904	0.211145	0.0151049	0.699268	0.741778	0.521477	0.838978	-0.125379
0.0442939	-0.890833	0.0175252	-0.879741	0.25136	0.998749	0.180673	2.61644	1.6358	0.227291
-0.783014	0.630198	-0.726074	2.26278	-0.928121	0.701235	-0.773239	-0.895697	0.895699	-1.10189
-0.416787	-0.534424	-0.163263	-0.433875	-0.849222	-1.42433	-0.725978	-0.894227	0.494448	0.0509562
1.21124	-0.0914261	1.63666	-1.80981	-0.487972	-1.01077	0.148836	2.47889	-0.659039	0.865532
-0.643818	-0.0751151	-0.319312	1.05338	-0.982814	-1.21399	-0.894138	-0.903539	0.677166	-0.50311
0.385725	-1.7878	1.76254	-0.848045	-0.0749856	0.980243	0.592025	0.460438	-0.0450867	0.227291
0.899772	-0.545194	1.55999	-0.867862	2.2654	0.0561868	1.36325	1.4746	-1.36617	2.06309
-1.54475	0.583345	-0.374584	0.807051	-0.884572	-0.503531	-1.00062	-1.39733	-0.508464	0.403627
0.547335	-0.430996	1.41505	-0.0126095	0.11309	0.873613	0.304991	0.548544	-0.390512	1.46431
0.0778808	-0.315536	0.131741	0.00525032	0.645254	0.399909	-0.0834594	0.117568	-1.15167	0.227291
1.14359	-1.04414	-0.484469	-0.484555	0.436962	1.14321	1.08534	0.810952	-0.453167	0.266751
-2.30671	-1.70732	-1.96207	1.53271	-1.34371	-2.25948	-0.375777	-2.62069	-3.18318	-1.52959
-0.426991	0.823427	0.865756	-0.549919	-0.56737	-0.575967	-0.705259	-0.27545	0.38201	0.437831
-0.509711	0.488899	-0.888922	1.3009	0.622441	-1.60834	-0.351455	1.03193	-0.890743	-0.41757
-1.23249	2.30354	1.42286	-0.665232	0.377313	-1.9682	0.0742205	-1.17682	-1.76403	-1.27297
1.23871	-1.47177	-0.42311	0.0703565	-0.595275	0.479164	1.0007	-0.177049	1.08194	0.608911
-0.840124	0.251402	0.168208	-1.00104	0.0980016	0.080085	-0.628215	0.40844	-0.406325	-1.53606
-0.926487	0.753563	0.122823	-0.0931748	-0.760767	-0.269968	-0.781105	-0.517665	0.0275446	0.694451
-0.100788	-0.400543	0.819749	-0.251781	0.844722	1.61108	0.0832478	1.2214	-0.459565	-0.41757
-0.796654	1.17077	-0.591108	0.0715594	1.41652	-1.32753	0.173851	-0.287472	-0.88261	-1.35973
-0.0076564	0.153531	-0.27688	0.0855636	-1.3064	-0.204659	0.609677	-0.244889	0.82445	0.523371
0.833395	-0.801905	-1.15851	0.382048	-0.339098	0.281795	-0.165181	0.177656	1.63618	1.2853
1.20332	-0.112243	0.628735	-0.621522	1.21622	0.325759	2.46377	1.4128	-0.861157	1.03661
2.01119	-0.669799	1.29575	-0.500248	1.81607	1.01066	NA	1.62967	-0.884041	0.403627
-0.425326	1.306	-1.21377	0.0437087	-1.65743	-0.0740015	-1.08512	-2.31403	0.782091	-1.87175
1.24129	0.287119	-0.401184	1.01817	2.96182	-0.494846	-0.548429	0.623272	-0.305281	1.29323
-0.224608	0.944125	1.11002	0.772526	0.563502	-1.28219	-0.0569072	-0.214075	-0.341297	-1.01635
-1.20734	0.364973	-0.439059	1.99551	-0.7892	-0.473374	-0.921814	-0.566248	1.19992	1.63797
0.812353	-0.228454	1.46329	-0.62315	0.10237	1.32248	0.680096	0.796853	-0.0248738	-0.24649
-0.867294	1.60188	0.802122	0.0973587	0.73828	-0.489238	-0.658235	-0.79074	-0.00504432	-0.24649
-0.89474	-0.757411	-0.903355	-0.677723	-0.832041	-1.20323	0.198259	-1.30171	0.178098	-1.01635
0.672217	-0.00405292	0.145281	0.848486	0.0147604	-0.914545	1.0072	-0.904367	0.180381	-1.35851
0.637043	-0.297562	0.625963	0.90021	1.88681	0.595286	0.894895	1.48345	-0.533849	-0.845271
0.0853276	-0.80454	0.689268	-0.868458	-0.472473	0.363703	0.0342117	0.33554	0.62016	-1.18339
-0.561734	1.111	-0.786486	-1.44134	-0.785186	-0.741139	-0.873257	0.734153	1.56396	-0.58865
0.109285	-1.86487	-1.03711	-1.31382	-1.62299	-0.335784	0.337015	-0.373582	2.5299	-0.33203
-0.202362	0.290122	0.342327	-0.177045	0.356089	-0.173429	1.65265	-0.824262	-1.35205	-1.52959
-1.77072	2.25614	-1.65987	2.29005	-1.22396	-0.68373	-1.13238	-1.6002	1.00485	1.10897
-0.491899	-0.511981	-1.25386	-0.132504	-1.15142	-0.0453119	-0.710274	-0.410034	-0.755553	1.99064
0.133169	-0.729846	-0.394759	0.780975	-0.121919	1.36115	-0.678109	0.552353	0.493084	-1.70067
0.387974	0.721209	1.97694	-0.870118	0.0678723	0.897403	0.0675991	1.1738	-0.425987	-0.41757
-0.452046	-0.138792	-0.13507	0.367187	-0.546353	-0.766961	-0.872588	-0.43374	1.13484	1.46164
-0.265422	0.0644918	0.941089	-1.50701	-0.420363	-0.222971	0.336008	-0.445496	-0.707828	-0.301714
-0.761492	2.36066	-1.27417	0.949381	0.976927	-0.671201	-1.12649	-0.528127	0.603942	-0.845271
-0.381929	-0.575772	0.315734	0.338391	1.51167	0.265179	-0.71494	0.347891	-0.288477	-0.654385
1.8334	1.22935	1.39298	-0.352768	1.44682	-0.796918	0.347345	0.453473	-1.26035	-1.35973
-0.82343	-0.253998	-1.3491	2.61526	-0.930353	-0.710881	-1.16389	-1.67322	1.31833	0.779992
0.417225	-0.516896	-0.443809	-0.36481	-1.04765	0.136319	0.345472	-0.836596	0.941699	0.181211
-1.77927	2.91634	-0.306365	NA	1.40327	-1.81933	-1.0823	-0.347283	-1.39944	-1.78621
-0.904287	0.202913	-0.50536	-0.391295	-0.879639	2.17585	-0.344826	-0.732994	-1.34655	-0.478049
-0.788328	0.0218511	0.898793	-1.16325	0.390953	-0.259232	0.139547	0.464712	0.279161	1.54985
0.192714	-1.70706	-1.11677	1.38845	-1.21705	-1.59519	-0.683073	0.794142	1.62775	-0.930811
1.27485	1.95997	-1.83117	NA	2.78098	-2.0071	-1.07989	0.32256	0.109672	-0.16095
-1.00878	-0.802997	0.439485	-0.969054	-1.61316	0.553142	-0.636693	0.159892	-0.738274	-1.01635
-0.369908	1.51449	-0.372337	1.60724	0.810353	0.14308	-1.06721	-0.964077	-0.470631	-0.58865
-0.138326	-0.17442	1.19761	-0.210326	0.28947	0.0149057	0.542881	0.854386	-0.65222	-0.0754095
2.50804	-0.982715	1.03184	-0.761647	0.973978	1.17583	2.33292	0.953302	-0.860837	1.10897
0.289698	-0.6926	-0.26531	-0.502538	-0.521527	0.952231	0.199744	-0.0774492	0.368326	-0.67419
-0.769793	1.25525	-1.19834	-0.84205	-0.356752	-0.0630211	-0.896096	-0.742729	0.805675	0.865532
-0.805787	-0.583823	0.0841255	0.752611	-0.240571	0.0445883	-0.84938	-0.924071	0.183376	1.46431
0.487132	-0.385616	-1.19334	0.864156	-1.16922	-0.231859	1.15706	-0.391965	0.345117	0.865532
-0.653434	1.93142	-0.809766	-0.645163	NA	-0.849364	-0.385895	0.883861	-1.01512	0.0956707
-1.37788	NA	-1.33376	-0.577852	-0.482095	-2.02491	-0.910276	-2.32763	-2.23568	2.31971
-0.978723	2.08536	-0.290641	-0.301512	1.12976	-1.16198	-0.456915	-1.20769	-1.37865	1.46431
1.22896	-0.781962	-0.66513	-0.759317	-0.787704	1.58073	0.574013	0.341302	1.35821	0.437831
-0.38321	-0.485441	-0.934348	0.38173	-0.243705	-0.800626	-0.741425	-0.533543	0.383549	1.12215
0.0653748	-0.18649	0.151926	0.29574	-0.346226	-0.144392	0.211354	-0.187626	0.0202914	0.437831
0.342229	0.401373	0.703311	-0.771393	0.231252	0.114484	-0.280188	0.822773	-0.738701	1.20769
0.2465	0.543598	0.177003	-0.352554	-0.457821	-0.351595	1.99873	-1.16541	-0.730684	-1.35973
0.646303	1.697	1.07711	0.592939	-0.290176	-0.966862	1.48948	-0.672746	-0.89639	-1.27297
1.11994	-0.8131	0.459851	-1.15013	0.430997	-0.161616	1.89587	0.995173	-0.12392	-0.75973
0.388464	-0.939442	0.637674	-1.00739	0.688262	1.29247	0.620082	0.921432	0.0860765	-0.478049
-0.320969	1.26564	0.396213	-0.657299	-0.824545	-1.23223	-0.917937	-0.595431	-0.476887	0.266751
-0.0967236	-0.331136	0.201546	-0.821738	-0.370143	0.294151	0.280742	2.26788	-0.331739	-0.845271
-0.583291	0.00344678	-0.488768	1.48356	-0.0595783	0.477281	-0.934609	0.18053	0.318743	-1.7124
0.86256	-0.602002	1.9305	-1.11027	0.786938	1.14216	1.13624	0.546973	-1.19771	0.523371
-1.20523	-0.701511	-1.18191	0.324756	-1.50771	0.282384	-0.853273	-1.36101	1.70068	0.756297
-0.983917	-0.818397	0.844902	-1.37609	-0.766461	1.53091	-0.441353	0.111504	-0.430685	-0.58865
-0.141813	0.623277	-0.881791	0.383411	0.926334	0.186093	-0.89941	0.0819089	0.248489	0.694451
0.522791	-0.0966864	0.888405	-0.316025	-0.251376	0.0720425	-0.0877959	0.273593	-0.0738692	-0.654385
-0.763725	1.21886	0.387657	1.25739	0.0898589	-0.754792	0.0999622	-0.396294	-0.315775	0.437831
0.780452	0.193671	1.11996	-1.11638	0.300531	1.53588	1.41229	1.93451	-1.45659	-1.10189
-0.50981	2.41628	0.455184	-1.5645	1.35623	-0.503005	-0.828689	-0.293214	0.542593	1.03661
-0.767682	0.260474	-1.17254	0.70853	-0.332396	-0.26347	-0.800218	-0.293124	0.86396	-1.00705
-1.31178	NA	-0.791741	1.41133	-0.296572	0.662039	-0.989418	0.124239	-0.357391	0.437831
0.454478	-0.403517	0.0791097	-0.13675	-0.0332304	0.518154	0.984366	-0.167488	0.802086	0.352291
2.1305	-0.899495	0.891156	-0.969059	1.25411	0.997515	1.73718	1.73573	-0.052469	-0.301714
-0.503915	0.120016	0.762617	0.494176	-0.49416	0.778547	0.520823	-0.0672689	-0.546399	0.0101306
-0.736026	0.0754896	-0.340735	0.682408	-0.65156	-0.62522	-0.876347	-0.579358	0.533672	-0.58865
-1.96274	1.97801	-1.71121	2.15439	-0.754764	-1.27568	-1.20439	-1.95294	0.628254	-1.53606
-0.811958	2.42267	-0.838332	1.88059	0.287059	-0.296777	-0.0814495	-1.1355	0.795953	1.29323
0.309739	-0.557603	-0.326815	2.14226	-0.1962	0.913142	-0.448627	0.709109	0.689717	-2.12837
1.28928	0.912471	0.47989	1.03863	1.10103	-0.53676	-0.733705	-0.146936	-0.829873	0.0956707
0.785811	-1.24969	-0.411123	1.27435	0.109659	0.576998	1.55026	-0.534651	-0.0242408	-0.930811
0.945894	-0.816587	0.421526	-0.615986	-0.404938	1.73677	-0.0267631	0.662302	0.25058	-1.00705
-0.422683	-0.0633911	0.0882965	0.463731	0.729766	1.15977	-0.670123	0.240689	0.0515528	0.0101306
-0.9554	-0.41112	0.112926	0.464295	-0.634624	-0.624174	-0.675947	-0.559154	0.54951	1.20769
0.225675	1.20299	0.812529	0.29714	0.551054	0.386233	0.119786	0.647494	0.385562	0.352291
1.06233	-1.31169	0.133597	-0.542608	0.446604	0.687763	1.75173	0.495635	0.406099	2.23417
0.0424613	-0.764227	1.51331	-1.42487	-1.46538	0.235467	0.197756	0.154891	0.0129851	0.608911
-1.21102	0.477001	-0.713514	0.22562	-0.688611	0.199579	-0.797001	-0.689468	0.154128	-1.78621
1.47267	0.780556	-0.102877	0.0747573	0.2928	2.92549	0.684952	0.449546	-0.55264	-0.24649
-0.457733	-0.362665	-0.18098	0.408406	-0.525628	0.272947	-0.73859	-0.249065	1.12214	-1.18743
-0.546939	-0.221189	0.173681	1.0301	-0.566726	-0.031549	-0.617984	-0.64135	1.41336	-0.33203
1.14542	-0.839401	-0.636902	-0.466214	-0.946092	0.21046	-0.0411522	-0.344644	0.790083	-1.87175
2.90938	2.89354	-1.53496	-1.37711	-0.883451	0.924966	0.117731	0.199726	-1.99393	1.46431
0.497618	-1.00801	-0.95168	-0.309679	-0.792507	-0.142092	-0.736339	0.523698	0.577961	1.63539
-1.06611	0.246658	-1.13406	1.34945	-1.51575	-0.447438	-1.12951	-1.39436	0.450123	-0.478049
0.08395	0.101071	-0.570371	0.742597	-0.880591	-0.252626	-0.176659	0.427297	1.3831	-1.18743
1.02462	1.12425	1.20769	-1.39115	0.823921	-1.09826	0.696463	-0.202987	-0.914974	2.31971
-1.20364	0.419592	-0.303007	1.22381	-0.0435446	-0.565417	-0.710508	0.306379	-0.359733	1.54985
-2.32261	3.37175	-1.78053	NA	-0.153522	-2.40832	-1.11883	-2.70226	1.31617	-2.21391
-0.747842	-0.258372	-0.543687	0.612261	-0.519924	-0.492257	-0.998968	-0.266471	0.756271	1.63797
0.4709	-1.19191	-1.01165	0.340167	-0.959691	-0.128862	-0.410218	-0.108355	1.54534	0.0101306
0.214061	-0.577617	0.894833	-0.657771	0.0487586	0.168293	0.0385609	0.210236	0.0556811	2.23417
0.414308	-0.597276	-0.459387	-0.334188	-1.12554	0.105706	-0.599733	0.0292162	1.26265	0.756297
0.282506	0.689613	-0.823561	2.13749	0.776172	0.159138	-0.903846	0.024943	0.240976	0.523371
-0.808583	1.11604	0.416303	-1.08325	1.02976	-0.572446	-1.0174	0.417899	-0.16191	-0.75973
0.0346298	0.533745	-0.270832	0.260612	0.319542	-0.0129173	-0.532569	-0.360091	-0.244011	2.14863
-1.65414	2.84195	0.446124	-0.844946	-0.772233	-1.48364	-1.10294	-1.05706	0.268675	-0.930811
-0.911889	-0.288134	-1.62415	0.102237	-1.72048	-1.64287	-0.977447	-1.73203	2.09756	-1.18339
-0.737497	-0.109914	-2.06545	-1.83748	-1.66758	-2.09245	-1.12559	-2.44859	-1.00697	-1.61513
-0.965464	-0.175734	-0.589234	1.31109	-1.1018	-1.77649	-0.988809	-0.810234	-0.0749236	1.2853
-1.12402	-0.566802	-1.11008	-0.958799	-1.78199	-0.822364	-0.862327	-0.540813	0.851487	0.181211
-1.1214	0.021524	-0.579377	0.709532	0.206898	-0.241511	-0.813055	-0.617069	1.10134	-0.41757
0.424193	0.24198	-0.326652	-0.465356	0.723174	0.200591	0.332954	0.472109	-0.125392	0.756297
0.469511	0.532613	-0.977468	0.204795	-1.55044	0.931809	-0.684606	0.935458	0.646633	-0.478049
-2.3015	-0.864728	-1.92455	1.98722	-1.68174	-1.73796	-1.20173	-2.05056	0.521834	-0.75973
0.626237	-0.382716	0.292686	-0.512078	0.345455	-0.112086	0.74561	0.258494	0.763727	0.0101306
0.12144	-0.0805673	-0.358537	-0.0403478	-0.259521	-0.45309	-0.184138	0.194262	-0.318318	-0.478049
-2.19962	-0.0223559	-1.77922	-0.533572	-1.27728	-1.27057	-1.05512	-1.99055	-3.20709	-0.16095
0.357182	0.315459	1.24512	-0.571829	2.07228	0.233003	-0.230071	0.952635	-0.841769	-0.67419
-0.364745	0.85107	0.809885	0.193149	0.235674	1.00007	-0.186242	-0.318069	-0.439842	0.523371
0.552551	0.295342	-0.112718	-0.659835	-0.941706	0.81262	-0.0698912	0.0655765	0.497828	-0.0754095
1.48013	-0.129086	2.69682	-0.722966	-1.30603	-1.0754	1.85226	-0.0334428	-0.28041	0.694451
-0.889167	1.05747	0.523992	0.347105	0.165817	1.79839	-0.235444	0.745907	-1.06244	-0.845271
-1.3222	-0.757099	-1.08467	-0.964865	-1.70051	-1.39685	-1.17127	-1.732	0.737912	-1.27297
-1.26376	-0.973401	-1.57688	-1.03129	-1.83098	1.11021	-0.83768	-1.53434	2.28153	-0.50311
1.38797	-0.751641	0.548717	0.164641	0.99147	1.22038	2.48747	0.136986	-1.01898	-1.87175
-0.788918	3.35695	1.52427	-1.34374	0.868811	-0.993834	-0.231024	-0.937971	-1.61407	0.437831
-0.361857	-0.0884619	-0.880821	0.618406	-0.530367	-0.142798	-0.916283	0.0661336	1.3042	-0.83072
0.0868097	-0.333665	0.806807	-0.868991	0.169157	0.0473481	-0.563458	1.8319	-0.481405	1.20769
0.153547	-0.823782	-0.540101	0.33133	0.339031	0.852522	-0.822784	0.636319	0.391726	1.54985
-1.05906	-0.0686603	-1.15824	1.58121	1.02226	-0.486132	-0.248105	-0.553433	-0.959513	1.29323
0.732549	1.37827	0.268286	1.30763	0.340035	-1.10308	2.42712	-0.0761625	-1.8135	-1.00705
1.68352	-0.123548	1.82684	-1.79714	1.78812	-0.545396	-0.278521	2.36629	-1.16952	-1.00705
-1.40669	-0.36015	-0.956519	2.10651	-0.884051	-0.958213	-0.930043	-0.857787	0.600569	-1.35851
-2.00782	2.34124	-0.800886	1.64524	-0.24433	-1.7058	-1.0278	-1.65796	0.658825	0.0956707
0.0209572	-0.423503	0.0483292	-0.616346	0.147973	0.270868	-0.865469	0.556493	0.717474	1.37877
-1.09296	0.763408	-1.17183	1.47217	-0.523589	-0.610741	-1.10666	-0.826381	1.04033	0.227291
0.705965	-1.0834	0.127547	-1.14854	-0.348674	0.576341	1.60022	-0.0929472	0.241007	-0.125379
-0.157368	0.317922	0.68691	0.584376	0.61149	0.404221	-0.446712	0.142014	-0.406774	-0.33203
-0.259334	-0.592596	-0.991996	-0.826999	-0.915678	0.936293	0.0590094	0.325162	1.09201	-0.83072
-2.46994	-0.790537	-2.14511	-1.98178	NA	-2.4739	-1.13324	-2.6117	NA	0.0101306
0.322061	0.613844	2.16847	-0.726506	1.92091	-0.17738	1.63813	1.47426	-1.6076	0.266751
-0.625576	0.224511	-0.097899	-0.561382	-1.01923	-0.382189	-0.292373	-1.20509	0.530449	0.181211
-0.242461	0.289819	0.151164	0.519858	0.36197	-0.466575	-0.5965	-0.459318	-0.0123571	0.0101306
0.975137	0.0512928	0.729949	-0.39991	2.24921	-0.171047	1.7668	1.06156	-0.692745	-1.35973
0.46184	-0.919479	-0.868518	0.998257	-0.798831	-0.170235	-0.045641	0.104448	1.1325	0.352291
-0.269665	0.512668	0.402032	0.792189	0.117099	-0.420695	-0.0903191	-0.214401	-0.0255172	0.0101306
-1.07788	0.206707	-0.414415	-1.87433	-1.59228	-1.52268	0.216429	-1.58527	0.779276	-1.52959
0.743363	-0.590758	-0.698207	0.717125	-0.33087	2.03943	0.523074	0.692065	0.455443	1.03661
-1.86094	3.28144	-1.76405	NA	1.50826	-1.60788	-0.623525	-1.46725	-1.55259	0.0956707
-0.714265	0.479254	0.260459	0.657234	-0.0581394	0.175662	-0.861645	-0.270663	1.40397	1.54985
1.4914	-0.436819	-0.191443	-0.197259	-0.328597	0.223092	-0.00813504	0.0677212	0.698305	1.46431
1.99886	0.706596	0.482279	-0.588476	1.82526	0.865489	3.24261	-0.0649728	-2.02106	0.0956707
-0.809235	0.172251	0.827845	-0.940856	0.26856	-0.0332911	0.497812	1.66486	-0.684059	0.579962
-1.47904	0.928902	-1.35462	0.168861	-0.89036	-1.34258	-0.469006	-0.779177	-0.101112	0.227291
-1.71734	0.669374	-0.57175	-0.569242	-1.47127	-1.11376	-1.04245	-1.71486	-1.03013	0.352291
-0.977896	0.0776536	-0.400631	2.60302	-0.424721	0.46417	-0.935797	-1.18358	0.43648	-0.67419
-0.244823	-0.350096	0.0171602	-0.35915	-0.986321	-1.3222	-0.649978	-0.507218	0.248904	-0.33203
-1.20606	1.66936	-0.863498	0.523777	1.37313	-0.838271	-0.894381	-0.331457	0.408657	0.608911
0.419775	1.42421	-1.14857	2.45967	-1.43722	-1.51063	-1.10744	-1.21477	-0.37628	-1.78621
1.37889	0.748524	2.31484	-0.762168	1.58403	-0.264833	2.6414	0.128158	-1.31382	-0.301714
0.651952	-1.0323	0.976967	-0.671476	0.233943	1.42238	1.30731	0.504578	-0.417208	-1.7124
0.796118	-0.780713	1.48784	-0.561228	0.136759	1.867	1.11046	0.566374	-0.696114	1.54985
0.475587	-0.540283	0.326176	-1.1332	-0.227752	1.06515	0.220744	2.04318	-0.000950211	0.694451
-0.0848957	-1.4168	1.03283	-2.22235	-2.61784	-2.52958	-1.19943	-2.93293	-3.1573	-0.0754095
0.747635	-0.921814	1.70327	-0.591058	0.501548	1.22862	1.47397	0.763633	-0.156868	0.352291
0.257052	0.753225	-0.0939466	0.828931	1.25462	-0.0841846	-0.619953	0.339842	-0.21654	0.779992
3.01002	0.109725	-0.938627	-1.17966	-0.727987	-0.225919	-0.682955	-1.75007	-0.649328	-0.0754095
-1.39577	-0.305155	-0.122605	-0.683134	0.00244846	-1.23084	-0.413067	-0.972484	1.05628	-0.845271
-1.15308	0.315142	0.101008	-0.00857433	-0.0527948	NA	-0.379467	-0.356717	1.3656	-0.75973
-0.882984	-1.78167	-0.334191	-0.252719	-1.42021	0.632137	-0.926444	1.05899	1.67839	-0.0754095
-0.239612	-0.682069	0.678775	-0.477252	-0.33397	0.827229	-0.389961	0.601751	0.116005	0.608911
1.13107	-0.880308	-0.771176	1.04685	-0.501918	1.42332	0.333242	0.716063	1.58167	-1.52959
-1.56481	1.89703	-1.16288	-0.54725	0.433081	-1.26101	-0.83959	-0.452433	-1.38745	1.12215
-0.497944	1.51435	0.409947	0.618249	-1.75659	-1.20942	0.328556	-1.9471	-0.763175	-2.12837
-1.12182	1.20373	-1.31541	1.9762	-0.258382	-0.430995	-0.299803	-0.79205	1.03579	-0.24649
-0.424524	0.540342	-1.04636	1.30368	0.301616	0.842018	-1.04157	-0.232923	2.60674	1.12215
-1.36695	0.606971	0.585428	0.617949	0.0947053	-1.20905	0.263981	-0.830464	-0.892676	1.03661
1.42832	-1.13345	0.801781	-0.588465	0.451778	1.13348	NA	1.07621	-0.0905442	-0.16095
0.894932	-2.04529	-0.508749	-0.897105	-1.53483	-0.416141	0.588179	0.469773	-1.89965	1.80647
0.394306	1.48645	-0.463877	2.04132	0.706418	-1.12868	-1.01582	-0.61545	-0.307811	1.20769
-1.51676	0.5396	-1.16446	2.07066	-1.11548	-0.623258	-0.956437	-1.72762	2.21436	0.865532
0.598276	0.465255	1.42936	-0.0388467	2.00017	-0.551703	0.8399	0.00957818	-1.03228	0.227291
-1.55938	0.148231	-1.34036	1.91795	-0.903361	-1.049	-1.09241	-1.48724	0.758165	-0.0754095
-0.414645	-1.21896	-0.309999	-0.194325	-1.07503	0.221375	-0.646073	-0.472594	1.35231	0.352291
0.789471	-0.160028	-0.950829	0.437238	-0.548008	0.341686	0.808637	0.314156	0.591395	-0.75973
-0.105516	-1.06119	-0.457485	0.66867	-0.893164	0.229901	-0.768107	0.412199	0.810157	0.403627
-0.499171	-0.153881	0.344921	0.153655	0.0586412	0.196231	-0.391658	0.108585	0.697898	-0.24649
-0.0717382	-0.288481	0.0284205	-0.0116442	-0.198879	-0.491275	-0.66444	0.554765	0.800908	-1.95729
-0.0545915	0.0377672	-0.191999	2.12071	0.479799	-0.462988	-0.256027	-0.338317	0.419518	1.29323
-0.58199	1.66224	0.0601839	0.424159	0.627786	-0.132852	-0.282011	-1.0103	0.0739211	-1.10189
-1.3597	0.84635	-0.41309	0.975841	-0.73969	-1.01778	-0.840234	-1.16949	0.616128	-1.01635
0.529002	-0.569736	-1.38614	0.275339	-1.64664	-1.34773	-0.708494	-0.0867093	0.514445	0.579962
1.01058	-0.472365	2.12545	-1.14315	1.99161	-0.868205	-0.846199	-0.538956	-1.40484	0.181211
1.20594	-0.509947	1.48569	-0.839888	0.557395	0.0463128	0.622003	0.9208	-0.436393	-0.301714
NA	1.52267	-0.260596	-0.669119	0.356084	-0.575409	2.20923	-1.77852	-3.16954	0.227291
0.335976	-0.203857	1.83448	-0.737216	0.633313	0.680373	0.334059	0.917397	-0.365356	1.12215
-2.39433	NA	-1.06697	-0.101735	-1.46777	-1.91213	-1.1601	-2.71338	-1.13932	1.29323
0.399196	-0.623734	0.122266	0.116584	0.40784	2.1064	0.523164	1.04934	0.152573	-0.50311
-1.3424	0.492213	0.237034	-1.00583	-0.665554	-0.186922	-0.804759	-1.21173	0.38036	-0.930811
0.729964	-0.248969	0.577681	-1.04036	-0.0205737	2.7311	NA	1.74796	-1.73148	2.40525
1.48426	1.61076	0.503451	-0.825012	1.17521	-0.500414	-0.619237	0.485818	-0.861463	1.63797
-2.51147	NA	-1.86955	NA	0.171169	-2.09432	-1.18991	-2.53168	0.197232	0.523371
-0.111989	-0.840933	1.1688	-0.325046	-0.267603	1.05776	0.126173	0.383222	-0.436849	0.403627
0.547477	0.20104	-0.57736	-0.162556	-0.88114	-0.476785	0.318761	-0.0884585	0.82672	-0.24649
-0.0540675	-0.12937	0.0753672	-0.788215	-0.686607	-0.00882268	-0.157667	-0.277252	-0.383945	0.523371
1.18629	-0.263259	1.09494	-0.585765	2.50069	0.98622	1.49061	1.64703	-1.09711	0.932632
0.459021	-0.513269	1.0744	-0.391723	0.865482	1.15863	0.429991	0.113896	-0.46032	0.0101306
0.474462	-0.804927	0.64858	-0.661182	0.0439111	-0.258377	-0.388038	1.08767	0.4734	0.0101306
-1.6747	1.31425	-1.37974	2.01044	-0.539991	-1.20299	-1.12021	-1.98313	1.44086	-1.52959
0.334246	-1.08481	-0.24643	0.590063	-0.650036	0.121688	-0.16921	0.302027	0.863516	0.523371
1.09473	-0.717487	1.379	-0.172223	-0.330305	-0.143556	NA	0.395447	-1.11146	-1.18743
-1.52736	0.029042	-1.34637	-0.519499	-1.20561	-1.34541	-1.1512	-1.17391	0.581744	-1.88873
-0.846447	1.42952	1.0773	0.590095	1.19331	-1.52098	-0.711059	-0.162827	-1.10508	1.89201
-1.05296	1.072	-1.37026	1.44215	-1.24109	-0.191341	-0.932192	1.22929	0.562165	-1.01635
-1.07758	0.536507	-1.11016	1.82639	-1.07545	-0.614084	-1.01689	-0.724772	1.72832	0.181211
0.242223	-1.21144	-1.62182	-0.561069	-0.987358	-0.256605	-1.16319	-1.39132	-1.06888	-0.50311
0.433595	-0.705647	-1.03803	-1.61916	0.0612398	-1.00295	0.173322	-0.902926	-1.70184	-0.24649
0.646412	-1.09059	0.767669	-0.182872	-1.30407	-0.410972	0.442752	2.24835	0.0165001	0.779992
0.632835	-0.558921	1.16086	-0.495426	1.02444	1.03346	0.826714	0.946936	-0.378034	0.0956707
-0.630493	-0.344502	-0.984277	-0.0484325	-0.539425	-0.134499	-0.998705	1.75484	1.2299	-0.41757
0.258351	-0.630326	-1.54054	-0.113102	-1.73722	-0.777709	-1.02682	-0.643603	0.671121	1.46164
0.910741	-0.914455	-0.703991	0.180144	-1.11799	1.07301	-0.125704	0.832725	0.973699	1.03661
0.613018	0.260673	0.86439	0.179721	0.377172	-0.062641	0.198395	-0.688461	-0.464955	1.29323
-1.74741	2.12073	-1.40793	3.6483	0.53398	-0.428348	-1.18427	-1.15999	0.509359	-0.67419
2.22386	0.500773	-0.670068	1.15823	-0.454816	-0.483185	-1.1245	1.28796	0.0683638	-1.10189
1.50714	-1.12991	-0.144766	-0.519793	0.00804892	0.33667	2.53618	-0.306458	0.185138	-0.16095
0.839565	-0.94199	0.449719	-0.626753	-0.583932	0.853356	0.707139	0.331964	0.291179	-0.125379
-0.946095	-0.936352	-0.498443	2.13638	0.157035	-1.65052	-0.795177	-0.0987253	0.542568	-1.10189
1.7892	-0.556368	0.160991	-0.564659	0.559069	-0.0987256	1.8535	0.719372	-0.708368	0.951072
0.521636	0.487478	0.699269	-0.169434	-0.348956	-0.149996	-0.441219	0.657435	-0.363063	-1.18339
-0.0531548	-1.10963	0.50394	-1.02696	-0.674748	0.0322583	0.112855	-0.187268	0.798829	-1.61513
-1.34123	0.396999	0.497799	0.981337	-1.28871	0.585306	-0.450791	-2.05105	0.128904	-0.930811
1.08366	-0.489442	1.78722	-0.668705	0.668069	-0.0263046	1.03721	1.1712	-0.903733	0.756297
-0.535704	-0.795228	0.406387	0.220641	0.809663	-0.0964247	-0.0576853	0.989257	-0.598342	0.865532
1.38076	-0.983191	1.41295	-1.01901	0.46131	0.127731	2.48886	0.861553	-0.0760818	1.63797
0.644254	0.819696	1.55268	0.146957	1.12553	-0.0937326	0.602746	0.0447811	-1.17889	0.227291
0.0880154	1.64241	-0.194705	-0.56144	0.421847	0.871008	0.433982	0.11257	-1.61645	0.181211
-1.55328	-1.05298	-1.01857	-0.369978	-1.29489	1.257	-0.943533	-1.21602	-0.898162	-1.10189
0.819482	-0.673022	-0.960205	0.336111	-0.499603	-0.252131	0.196815	0.0633076	1.17698	0.403627
1.08006	-0.551598	-0.15801	0.773713	-0.199542	2.00493	0.418189	0.549117	1.08884	0.0956707
-0.871224	0.257735	-0.164744	-0.167078	2.37357	-1.09605	2.32448	0.251636	-1.54145	-1.10189
-0.198944	-0.342649	0.339798	-0.812601	-0.541457	1.06649	-0.0606778	0.251494	0.156927	-1.01635
0.0496639	0.539719	-0.214099	0.672085	-0.367513	0.88569	-0.272412	-0.0732119	-1.4244	0.779992
0.220981	0.161641	-0.825372	-1.33642	-0.498049	-0.99314	1.42587	-0.275085	-0.777732	0.266751
0.905341	-0.7453	2.0097	-0.501673	1.66101	0.17716	1.96605	1.56612	-0.586444	-1.18339
-0.326714	-0.834221	-1.49289	0.67634	-0.876094	-1.92165	-1.19862	-2.04896	1.31915	1.37877
-0.764071	1.48248	-0.696424	0.776401	-0.792768	-0.376105	-0.931259	-0.864838	0.582235	-1.53606
-0.679719	0.312881	0.217504	0.0105369	0.041076	-0.61416	-0.922032	-0.511735	-0.102107	-1.35851
1.16979	-0.746603	-0.295743	0.856708	-0.733902	0.264493	-0.0652567	0.423651	0.712784	1.72093
-1.4325	0.187094	-1.59319	2.11309	-1.34028	-0.258174	-0.991277	-1.52361	2.3865	-1.18743
0.626606	-0.561691	-0.308953	0.456958	-0.109844	0.447668	0.0973266	0.486651	0.834528	1.37877
0.946796	1.7057	0.744804	-0.95405	3.63657	-0.860904	0.728816	0.115496	-2.06678	0.403627
0.286779	0.139469	1.49824	-0.306495	0.750322	1.56721	0.1879	0.641498	0.414745	-0.845271
-1.46457	1.86257	-1.20709	NA	-0.567973	-0.689879	-1.13071	-1.29962	0.304461	0.0509562
1.06797	-0.5996	-1.12605	-0.529315	-1.06979	-0.605766	1.44026	0.203543	1.43317	0.932632
-0.531943	0.0672361	0.222964	-1.70533	0.385837	-0.121167	-0.616213	0.0510409	0.859531	0.437831
0.052505	-0.56209	0.389514	0.0418843	1.00675	-0.289088	0.181549	0.800995	0.341533	1.12215
2.51358	-0.685853	2.10508	-0.910505	0.29373	-0.592438	0.792511	0.927387	-1.10494	1.54985
0.289489	-0.528083	-0.934895	-0.0524132	-1.43381	0.123564	-0.128362	0.339674	1.362	0.694451
0.992135	-1.00497	-1.46977	0.730617	-0.63824	1.6947	-0.552855	0.328503	1.07021	0.523371
-0.369882	0.494835	0.131918	-0.367082	0.042201	0.00351447	-0.424798	-0.149016	-0.667091	0.0956707
-0.784289	1.96765	-0.603181	1.97944	-0.314244	0.39181	-0.526336	-0.493145	0.197891	-0.478049
0.532312	-1.17312	1.0943	-0.614535	0.481215	1.32313	1.14962	0.42071	0.185136	-1.87175
1.34979	-0.754161	0.808085	-0.793563	1.30688	0.757264	1.1767	0.554788	-1.54303	0.0101306
0.935662	-1.00084	0.507212	-0.649998	-0.321548	1.50667	0.942253	0.375353	0.462567	0.266751
-0.981951	3.18216	-0.324194	-0.473558	0.900683	0.249799	-1.02176	-0.568939	-1.01648	-0.50311
-0.258875	0.155295	0.0739689	0.427313	-0.136482	0.123907	-0.267844	-0.548218	0.662525	0.608911
-0.137652	1.84484	0.930491	-0.987155	0.366934	0.908069	-0.670113	0.681681	-1.45097	-0.24649
1.04156	2.97914	2.21695	-1.48718	1.45463	0.672038	0.522081	0.497375	-1.24041	1.89201
1.09092	-0.276209	1.03741	-0.0573936	2.30871	-0.732247	-0.168624	1.4077	-0.824093	-0.301714
-1.23812	0.525892	-0.787292	2.12272	0.606689	0.488175	-0.879638	-0.532915	-2.36179	0.694451
-0.716733	-0.528916	-1.24574	-0.855326	-1.72064	-0.941348	0.348771	-1.11458	1.73409	-1.10189
0.382703	-0.669323	0.805464	-0.688095	0.943503	1.00023	2.26238	0.964829	-0.85378	1.63539
-1.4578	0.765018	-1.40108	0.618999	-1.8746	-0.678771	-0.594441	-1.83129	1.02095	-0.24649
2.16208	1.08009	-1.77348	0.855922	-1.12105	-0.522786	3.17851	2.64752	-0.73733	1.54985
0.610873	-0.996401	-1.47658	0.0497808	-0.822656	0.382897	-0.942023	-0.082825	1.32364	-1.00705
0.0170454	-0.591263	-1.41386	0.733643	-1.4831	0.111949	-1.043	-0.133266	1.73054	-1.18743
0.662936	-0.859478	0.156051	-0.667738	0.35432	NA	0.906004	1.23517	-0.794194	0.608911
2.61813	-0.929848	1.77528	-0.549516	2.65639	-0.0392573	2.13561	1.417	-1.93382	0.865532
0.890124	-0.67883	1.23413	-1.0574	0.953621	-0.188374	1.5115	-0.0388761	-0.680438	0.266751
0.239516	-0.233844	-0.422045	-0.512442	-0.500594	0.298354	-0.170868	0.873931	0.665278	0.951072
2.92446	-1.77235	-0.618347	-1.70388	0.493341	-0.121902	1.21051	-1.3325	0.354006	-1.18743
-2.49595	2.27042	-1.27875	3.21038	-0.911668	-1.4636	-0.921825	-2.31531	-0.0635983	-0.33203
2.32177	-0.356123	2.72021	-1.09092	3.09522	-0.474626	2.73536	2.60884	-1.93553	0.579962
0.650337	-1.44626	-0.93978	-0.422086	-1.40923	0.682547	-0.742902	-0.904861	-0.0498054	0.865532
-1.57392	1.997	-1.38592	2.37466	-1.34781	-0.341225	-1.17038	-1.1369	0.562806	0.0101306
0.649219	0.633369	2.45764	-0.654222	2.61033	-0.140838	1.99334	NA	-2.0842	0.352291
-1.36898	0.467692	-0.846228	0.635918	0.634431	-1.30689	-0.727766	0.301291	1.17137	1.20769
2.04275	-1.10522	-0.0491557	0.11431	0.0323443	1.58246	2.01004	0.899608	0.556139	-0.16095
-0.985438	1.39534	-0.0564636	0.393501	0.297704	0.743333	-0.615566	-0.245667	-0.208118	-0.41757
-0.00711794	-0.39994	-0.152585	-1.52463	0.478539	-0.45032	0.230636	2.18771	-0.152188	-1.27297
-0.575618	1.6744	0.0925698	-1.1062	2.32231	0.234566	-0.106078	1.07789	-0.852585	-0.58865
2.06003	0.633714	2.11546	-1.18045	0.765987	-1.42971	-0.690547	1.0409	-1.94047	1.12215
-0.408618	-1.18231	-0.772656	0.581855	-1.13374	0.311387	-0.863548	0.37303	1.21569	-0.301714
-0.543255	0.968269	-0.950102	-1.29392	0.962009	-0.962982	-0.385182	-0.932714	0.188712	1.20769
-0.160963	1.09006	1.1104	0.692526	0.690051	-0.640266	0.0502889	-0.712928	-0.304326	0.951072
-0.610029	-0.396286	0.225778	0.45972	-0.396086	0.621131	-0.498242	-0.19904	0.304488	-0.16095
0.723171	-0.120428	-0.690966	-0.0696226	-0.195135	-0.849896	0.18244	0.420891	1.99745	-0.67419
-2.31929	2.35464	-0.509811	1.70636	-1.52813	-2.23624	-1.1101	-0.50949	-1.45697	-0.930811
1.19078	-0.176635	-1.41602	0.487192	2.77683	0.806537	-0.97348	1.33282	-0.323768	0.756297
0.679872	-0.80683	-1.287	-0.345647	-0.961414	0.41485	-0.754907	-0.471974	1.50611	0.0509562
-0.876877	-0.322007	-0.612426	0.2305	2.31992	-0.348374	-0.999529	-2.1154	-1.06725	0.437831
-0.825517	-0.180532	1.00803	-1.59776	-0.202154	-0.953586	0.0797783	0.32671	-0.775961	-0.16095
-0.0977829	-0.588897	-0.162645	-0.928379	-0.703263	0.276885	-0.00705609	0.169317	1.10266	0.951072
0.856829	-1.14671	-0.101378	0.388807	-0.580041	1.1051	0.818593	0.647751	1.00606	1.72093
1.86472	0.135047	0.754218	0.972983	0.125595	-0.587004	1.92855	0.587793	0.220417	-0.0754095
-1.02145	1.37923	-1.22957	2.54927	-0.609559	-1.14742	-0.997389	-1.42567	0.479069	0.266751
0.565077	0.174352	1.06087	-1.42999	-0.633839	0.0751244	1.26226	1.74758	0.686742	-0.0754095
0.705833	-0.299756	1.0594	-0.593267	0.396968	-0.0330383	0.751954	0.203915	-0.712864	1.03661
0.0503907	-0.831282	1.1107	-0.739987	-0.285883	0.461806	-0.363696	0.0732255	0.45929	0.694451
0.0122747	-0.464471	0.937216	-0.857311	0.166119	0.383926	0.791311	0.017579	-0.41986	-0.24649
1.57282	-0.275561	2.61512	-0.341203	0.564077	-0.152523	1.29394	0.733302	-1.32681	-0.33203
0.160705	-0.579481	-0.922965	0.716312	-0.609739	0.265832	-0.314085	-0.316509	0.911434	1.99064
-0.3309	-1.26204	0.753473	-0.983659	0.243357	0.596358	-0.556063	-1.25961	0.778542	0.0956707
0.580964	-0.328719	0.759516	-1.09066	0.0620498	-0.854406	-0.61474	0.776638	-0.725826	-0.654385
0.390077	0.0160141	-0.592208	-1.25362	1.03644	0.546851	0.297914	-1.09363	-1.09959	1.12215
0.326114	-0.291996	-0.421524	0.548558	0.357562	0.309154	-0.768641	0.250207	0.414743	-1.27297
0.522234	1.58996	0.109672	0.939826	3.08839	0.020405	2.50869	0.21501	-1.86181	1.12215
0.229447	-0.802222	0.666926	-0.428173	0.101263	1.35277	0.019648	0.951525	0.0217798	0.865532
0.158281	-0.6514	0.330609	-0.347329	-0.13441	1.58803	1.02998	0.424272	0.478757	-0.0754095
-1.76047	0.550559	-0.594862	1.92944	-0.860514	-0.794065	-0.912457	-0.940809	2.07227	0.0101306
-1.19752	-1.30923	2.70115	-1.48639	1.43866	-1.98952	1.52915	-1.12692	NA	-0.67419
0.700222	-0.436879	-0.865238	-0.0653338	-0.948498	0.334559	2.82928	0.370559	0.99412	0.523371
1.04335	0.0388211	0.719137	-1.65976	0.917501	1.35927	-0.00365477	0.78953	-1.70574	0.0956707
1.32968	-0.201295	2.2611	-0.696978	0.850665	1.00407	NA	1.39308	-1.11158	0.932632
-0.344432	0.109256	0.634868	-1.06869	0.622185	0.230254	-0.387669	1.13871	-0.16229	0.694451
0.958495	0.390067	-0.750848	-0.0316787	0.103031	2.45139	-0.28211	0.959131	-0.672844	1.10897
-2.3188	-1.79279	-2.04153	-0.933371	NA	-1.24213	-1.19172	-2.71463	NA	-1.70067
-2.46239	0.144523	-1.72592	-0.632593	-1.06159	-1.49864	-1.19268	-2.24784	-1.06861	1.37877
-0.0815977	1.08279	-0.991777	NA	0.320902	-1.61337	-0.505077	-0.929527	-0.465284	-0.41757
2.19559	-0.163467	1.29541	-0.47782	1.78955	0.757265	2.6562	1.65777	-0.914765	0.579962
-0.537817	-1.83118	0.250132	-1.45237	0.0445952	-0.718113	0.640078	0.930505	-1.42785	-0.0754095
0.872405	-0.353511	0.230108	-0.109607	-0.15821	-0.125263	0.773823	-0.0675226	0.750861	1.20769
-0.697436	-1.07629	0.714576	-1.0951	-0.744509	0.172417	-0.359837	-0.130773	0.633933	0.579962
0.196647	-1.21511	-0.580611	-1.26002	-0.896965	0.156544	-0.0872387	0.360646	0.627049	-1.01635
-1.12659	-0.040056	-0.173551	0.991704	-0.435083	0.854347	-0.760756	-0.818313	1.28762	-0.58865
0.991478	-0.251028	0.810878	-0.682307	0.632888	0.696126	1.55115	-0.125617	-1.15388	1.89201
-0.663926	1.35393	0.911202	-0.0778729	0.928694	0.0123317	-0.618581	0.946813	-1.12672	-0.0754095
-0.819623	-1.416	0.634554	-1.30483	-0.971956	-0.98639	-0.84774	-0.8164	NA	2.31971
-0.766507	1.38926	0.43976	-1.40096	2.01138	-0.82729	0.199291	0.398226	-1.35455	-0.0754095
-0.168461	-0.945413	-1.37841	0.0364145	-0.996338	-0.0948013	-0.762523	-0.329805	1.34054	1.46164
-0.555936	-0.785119	-1.73706	0.195563	-1.74272	-0.352436	-1.18011	-1.83493	-0.0433785	-1.53606
-0.462438	0.552906	-1.10917	0.574203	-0.00616093	-0.719921	-0.945336	-0.236639	0.9071	-0.24649
-0.659101	1.08839	1.84862	-0.84389	1.24204	-1.46781	-0.609664	-1.1583	-1.42016	0.0101306
-0.193266	1.42937	1.24612	-0.454986	0.406032	-1.441	0.200194	-1.09686	-0.964996	0.779992
0.410742	-0.791974	-0.0890547	0.192041	-0.367913	0.683868	-0.243068	0.300704	0.909158	1.03661
1.10416	-1.06455	1.21377	-0.814579	0.208408	0.417209	0.783394	0.884294	-0.0464227	1.37877
-1.85636	2.42318	-0.78646	-0.295698	0.603624	-1.56377	-0.39191	-1.9904	-2.63635	-1.27297
-0.302343	-0.0934719	-1.35982	3.36221	-0.405365	-1.2584	-1.06866	-0.62783	0.83694	-1.10189
-0.921655	1.92102	0.717756	-0.634325	1.82201	-0.589081	0.0359608	-1.50881	-2.09193	1.03661
0.344291	-0.758452	-0.472672	0.912798	-0.805706	0.622032	-0.123648	-0.558937	0.757872	-0.24649
0.327873	-0.671694	0.718578	0.0754036	0.0330599	0.99496	1.1344	0.58108	0.147371	0.266751
-1.25178	NA	1.6795	-0.322565	-0.333491	-1.58138	-0.353272	-1.88797	-0.907182	0.352291
1.31771	-0.704919	0.652438	-0.55188	-0.111137	0.693652	1.87685	1.16499	-0.0749648	0.932632
-0.532557	0.023183	0.935447	-0.0708789	0.147478	-0.540786	-1.05842	0.469763	-0.463195	0.0509562
1.48971	0.506394	1.0889	0.443496	0.828852	-0.762479	1.50666	-0.0248619	-1.10807	0.932632
-0.350909	0.00959172	1.55276	-0.431893	1.20763	-0.104822	0.425143	0.728831	-1.07361	-0.83072
0.332198	-1.11159	-0.761321	-0.060172	-0.962722	0.297073	-0.562257	-0.0819519	1.1312	1.81431
1.63407	-1.36385	0.117083	-0.251268	0.244536	-0.188185	0.597817	1.91661	0.526077	2.14863
0.081	0.152398	1.55729	0.451906	0.0647473	0.042699	0.604378	0.699059	-0.805111	0.951072
0.284117	-0.838375	-0.156499	-0.766973	-0.0829289	0.55454	-0.695951	-0.606272	1.73104	1.46431
-0.00287816	2.05951	-0.269613	-1.0684	-1.33391	0.92913	-0.756127	0.307932	0.0852972	1.03661
1.39838	0.113673	2.07971	-1.05062	1.2318	-0.121464	2.80231	1.68005	-1.30233	1.46431
-1.13381	0.247678	-0.591612	1.70229	-0.892601	-1.20026	-0.490094	-1.14718	1.3251	-0.50311
-2.18048	2.95629	-1.10734	NA	0.823359	-1.83742	-1.0977	-1.63951	0.561798	0.0101306
-0.189161	0.484116	1.50317	0.154304	0.728675	-0.72479	-0.418889	-0.0379082	-0.459198	0.181211
-0.0771292	-0.732587	0.0583174	0.0786384	-0.402938	0.00564839	-0.0827414	-0.570955	0.687013	0.756297
-0.307257	0.579623	-0.585231	0.810257	-0.414926	0.326844	-0.665418	-0.637335	0.744864	-1.10189
-0.690643	1.65782	-0.928012	-0.910473	1.38834	1.70687	-0.949683	-0.840221	-1.31106	0.437831
2.01089	-1.41569	-0.391533	-0.52016	-0.0497083	NA	NA	-0.79981	-1.63532	0.181211
-0.402576	-0.993606	-0.159862	0.924128	-0.123142	-0.735265	-0.546473	-0.855096	0.715703	-0.50311
0.932059	0.237115	2.00355	-0.460722	0.486863	0.30816	1.57422	0.840529	-1.43573	0.951072

## Sheet: Figure2a
negemo	posemo	i	we	pro3	you	swear	article	negate	Mean_Centrality	Depressive_Episode_pastyear	Days	Depression_zscore
0.211431	0	0.0892797	0	0.0892797	0	0	0	0.211431	0.0668246	1	42	2.14863
0.740805	0.28446	0	0	0	0.28446	0.505169	0.03166	0.267295	0.234872	1	35	1.29323
0.324988	0	0.220522	0.0861819	0.0576392	0.0129274	0.324988	0.0637732	0	0.121224	1	221	0.523371
0.342312	0.00473135	0.126878	0	0	0.303428	0.485284	0.197235	0.204224	0.184899	1	196	-0.75973
0	0.0580652	0.0656156	0.0656156	0.0784879	0	0	0.0580652	0.0784879	0.0449264	0	124	0.437831
0.165377	0	0	0	0.0593303	0	0.224708	0	0	0.049935	0	294	-1.35851
0.574959	0.0316081	0.0521514	0.0521514	0	0	0.608033	0.0646818	0	0.153732	0	306	-0.0754095
0.107582	0	0	0	0	0.0828432	0.190425	0	0	0.0423167	0	88	-1.10189
0.315368	0.148816	0	0.0719171	0	0.169961	0.246362	0.0240564	0	0.108498	0	298	-0.0754095
0.138494	0	0	0	0	0	0.138494	0	0	0.0307764	0	96	-0.930811
0.605485	0.440282	0	0.0264445	NA	NA	0	0.24529	0.0222365	0.28111	1	89	-0.33203
0.0492143	0.013885	0	0.013885	0.0198178	0.0492143	0	0	0.0198178	0.018426	0	53	-1.87175
0.196749	0	0	0	0	0	0.196749	0	0	0.0437219	1	200	2.14863
0.498544	0.0426034	0.0172884	0	0	0	0.433496	0.039733	0	0.114629	0	213	-1.18743
0.411529	0.0401513	0.173333	0.122638	0.0159955	0	0.380416	0.173578	0.0243829	0.149114	0	289	-0.0754095
0	0	0	0	0.146495	0	0.146495	0	0	0.0325545	0	32	-1.52959
0.132875	0	0.0774806	0.0185814	0	0	0.132875	0.0588992	0	0.0467457	0	334	0.608911
0.478507	0	0.00633542	0.00145063	0	0.0144259	0.478507	0.00966604	0.00964469	0.110949	0	295	-1.10189
0.0302154	0	0	0	0	0	0.0302154	0	0	0.00671453	0	122	-0.845271
0.39823	0	0.39823	0	0.0264389	0.0264389	0.0931756	0.0931756	0	0.115077	1	277	0.352291
0.319648	0	0.0493114	0	0	0.0493114	0.319648	0	0	0.0819909	1	119	1.72093
0.190935	0.00362409	0.0992004	0.210912	0.043336	0.0324045	0.0324045	0.163164	0.0442284	0.0911343	0	213	-0.33203
0.499996	0.0336442	0.0336442	0	0	0.374814	0.15633	0	0.0311474	0.125508	0	116	-1.10189
0	0	0.407237	0	0	0	0.14643	0	0.260806	0.090497	0	62	-2.12837
0.168667	0.0111345	0.0675163	0.0272477	0	0	0.112285	0.0272477	0	0.0460109	0	43	0.437831
0.173247	0.356785	0.044312	0	0.142419	0.131446	0.173247	0.103872	0	0.125036	1	213	0.523371
0	0.241792	0.184961	0.0478891	0.126741	0.349797	0	0.0837869	0.0478891	0.120317	1	140	0.608911
0.106017	0.140554	0.101515	0.119912	0.0254195	0.29259	0.0420199	0.0717913	0.294846	0.132741	0	356	-0.845271
0.00232743	0.119678	0.257938	0.167223	0.249123	0.0563597	0.00232743	0	0	0.0949974	1	118	1.20769
0.568347	0.017019	0.0226166	0	0.0396356	0.0969283	0.568347	0.0969283	0	0.156647	1	107	0.694451
0.0750086	0.121657	0.0892559	0	0	0	0.196665	0	0.0892559	0.063538	0	42	-1.10189
0.500537	0.0253125	0.0253125	0	0.0156526	0.154029	0.654567	0.00967494	0.0253276	0.156713	1	150	-0.67419
0.0603553	0.230541	0.13484	0.146841	0.0827181	0.279965	0.0103591	0.270861	0.15141	0.151988	1	186	-1.18743
0.101907	0.1453	0.0336492	0.183119	0	0	0.101907	0.0224421	0	0.0653694	0	344	-1.70067
0.357074	0	0.0530473	0.00293239	0.0322451	0	0.377876	0.00293239	0	0.0917897	1	332	0.608911
0.665317	0	0.0785945	0	0.0430031	0	0.665317	0	0.0355914	0.165314	0	208	-1.10189
0.706162	0.288136	NA	NA	NA	NA	0.287344	NA	NA	NA	1	327	-0.0754095
0.186365	0.0822569	0.192039	0.158102	0.0561715	0.21757	0.186365	0.20849	0	0.14304	0	333	-0.58865
0.259327	NA	0.434697	0.0296293	NA	0.32562	0.416118	NA	0.213243	0.400679	1	363	-0.41757
0	0	0.0712788	0	0.054043	0	0.0712788	0	0.054043	0.0278493	1	246	-0.16095
0.537071	0	0.255111	0.262268	0	0	0.727466	0.0627845	0.246022	0.232303	1	32	-0.845271
0.627259	NA	0.0981544	NA	0.0981544	0.0131098	0.627259	0.0022984	0.0108114	0.279528	1	118	-1.52959
0.174553	0.460852	0.17002	0.0532354	0	0.0891901	0	0.0261473	0	0.108222	0	66	-1.10189
0.138768	0.102399	0.115071	0.0716026	0.00100294	0	0.138768	0.0434688	0.103402	0.0793868	1	359	1.12215
0	0	0	0.0724983	0	0	0	0	0.0724983	0.0161107	0	159	0.0956707
0.000451447	0.02163	0.0409205	0.0506793	0.0583719	0	0	0.0856382	0.0735888	0.0368089	0	227	0.0956707
0	0.105055	0	0	0	0.105055	0	0	0	0.0233456	0	67	0.181211
0.145351	NA	0.209464	0.0435455	0	0.352673	0.0387552	0.00996285	0	0.15722	1	247	1.37877
0.469881	0.0806552	NA	NA	0.255762	0.189247	0.700689	0.346526	0.150734	0.364689	0	319	0.865532
0.185384	0	0	0	0	0	0.185384	0	0	0.0411964	0	121	-2.29945
0.395855	0.0103123	0.0783836	0	0	0	0.395855	0.0783836	0.0103123	0.107678	0	42	-0.845271
0.325428	0	0.03673	0	0	0	0.325428	0.105894	0.0691638	0.0958494	1	302	0.523371
0.29334	0	0.0700784	0	0	0.0700784	0.309384	0	0.0386398	0.0868356	0	232	-1.01635
0.0921698	0.0614239	0.0449318	0	0.0247862	0.0862101	0.0921698	0	0.0449318	0.0496248	0	142	-1.87175
0.14404	0.0760336	0.0806354	0	0	0	0.300709	0	0	0.0668243	1	53	0.181211
0.788969	0.0219385	0.0539575	0.0798645	0.078246	0.202843	0.75071	0.127591	0.0797078	0.242647	1	356	-0.0754095
0.286058	0.00132048	0.156025	0	0.00536773	0.0322427	0.47153	0.00948471	0	0.106892	1	323	-0.845271
NA	NA	NA	NA	NA	NA	NA	NA	NA	NA	1	53	0.0101306
0.288498	0.073257	0.210809	0.0258183	0.0994734	0.125911	0.208264	0.224943	0.0257726	0.142527	1	270	1.29323
0	0	0.0717379	0.0937867	0.008322	0	0.0937867	0.0800599	0	0.0386326	0	80	-0.75973
0.399625	0.349696	0.0550949	0	0.045809	0.0942546	0.367	0.250623	0.0934419	0.183949	1	287	0.0956707
0.599027	0	0.135886	0.0246985	0	0.21943	0.599027	0.079673	0.187915	0.205073	0	236	-0.24649
0.509562	0	0.165667	0.0692497	0.0282465	0.190866	0.509562	0.0287067	0.101004	0.178096	0	344	0.779992
0.315517	0.181238	0.257821	0.091494	0.125052	0.141999	0.265817	0.278453	0.0230518	0.186716	1	354	0.266751
0.157938	0	0	0.0402898	0.0402898	0.26452	0.422458	0	0	0.102833	1	36	0.352291
0.659897	0.0971582	0	0	0.369145	0.112729	0.265505	NA	0.4326	0.282802	0	178	-1.78621
0.388794	0.0847743	0.15495	0.0615714	0	0.179541	0.386125	0.00405822	0	0.139979	1	343	-0.16095
0.506038	0	0	0.126742	0	0	0.743493	0.237455	0.126742	0.193386	1	39	-1.78621
0.549743	0.163866	0.174138	0.19712	0	0	0.780822	0.141687	0.0245467	0.225769	1	107	1.20769
0.160469	0	0	0	0	0.257606	0.418075	0	0	0.0929056	1	335	0.779992
0.681026	0.00115551	0.161204	0	0.307893	0.0762005	0.422497	0	0.28385	0.214869	0	354	-1.01635
0.192907	0	0.262564	0.0587886	0.0327663	0.226294	0.219912	0.240646	0.0334471	0.140814	0	325	0.608911
0.186845	0.0987742	0.121828	0.0160744	0.0864228	0.0570996	0.0349091	0.064027	0	0.0739978	1	93	-0.67419
0.14695	0	0	0.074894	0	0.00678433	0.580962	0	NA	0.147253	1	36	-0.50311
0.203408	0	0	0	0	0	0.259084	0.0556754	0	0.0575742	0	165	0.0956707
0.133112	0.00932887	0.030515	0.289525	0.133112	0	0.0855943	0.0398439	0.37512	0.121795	1	31	0.437831
0.193902	0.0584366	0.430284	0.132528	0.0458762	0.0319643	0.162291	0.0458762	0.0319643	0.125903	1	158	0.266751
0.279343	0.111841	0.12871	0.187091	0	0	0.238529	0.0126459	0	0.106462	0	191	-1.18743
0.307176	0.154534	0.000839441	0.0537939	0	0.135103	0.379621	0.07599	0.0759298	0.131443	0	106	-0.930811
0.228172	0.0700793	0.226243	0.0657975	0.0106712	0.17081	0.1878	0.199466	0.0700793	0.136569	1	337	0.0101306
0	0.160711	0.194412	0.286157	NA	0.286157	0.647529	0.372027	0.211316	0.333361	1	32	-0.16095
0.494814	0.153012	0.286079	0.0392062	0.272758	0.421018	0.0686199	NA	0.21352	0.27374	0	186	-1.10189
0.0335913	0	0.0994775	0.064812	0	0	0.0335913	0.0346655	0	0.0295708	0	298	-1.01635
0.293477	0	0.0116577	0	0	0	0.293477	0.0116577	0	0.0678078	1	48	0.608911
0.0974939	NA	0	0	0	0	0.618617	0.0599709	0.0599709	0.150797	0	198	-1.18743
0.0536547	0	0.146739	0	0	0.133975	0.169909	0.0590864	0.105373	0.074304	0	222	-1.78621
0.36348	0	0.0560474	0.212005	0	0.00663747	0.0694961	0.27469	0.293984	0.141815	1	101	0.694451
0.603557	NA	0.160378	0.120216	0.108169	NA	0.589228	0.215037	0.104051	0.359474	1	280	0.779992
0.231617	0.00353016	0.0190228	0.122428	0.0190228	0.121241	0.124727	0.155277	0.0367661	0.0926258	1	316	0.865532
0.673617	0.0469148	0.146921	0	0.0813837	0.117103	0.626703	0.0788724	0.103768	0.208365	0	165	-0.41757
0.163756	0	0.0255076	0	0.0255076	0	0.163756	0.0989919	0.0989919	0.0640567	0	172	-1.01635
0.4213	0.153948	0.162342	0.029443	0	0.254014	0.450743	0.18355	0	0.183927	0	307	0.352291
0	0	0	0	0	0	0	0	0	0	0	44	-1.18743
0	0.0442276	0.161936	0	0.000655661	0.0457493	0.0118298	0.0422196	0.0929533	0.0443969	1	247	0.779992
0.0606684	0.226189	0.247064	0.118207	0.167608	0.216347	0	0.250112	0.0252215	0.145713	0	250	-1.52959
0.356091	0	0.112509	0.00030289	0.063828	0.190685	0.552704	0.38509	0.0620952	0.191478	1	313	1.12215
0.822768	0	0.0803117	0.0305207	0.361172	0	0.822768	0.0253503	0.336731	0.275514	1	250	-0.67419
0.0271247	0	0.0709536	0.100724	0	0	0	0.0197843	0.0224296	0.0267795	0	100	0.352291
0.146822	0.0681758	0.170508	0.0278206	0.107779	0.0924265	0.0932569	0.157485	0.0900035	0.106031	0	300	-1.70067
0.152161	0.019487	0.17467	0.0959045	0.0552025	0.349102	0.349102	0.128597	0.019487	0.149302	0	125	-1.61513
0.00860876	0.378151	0.0260424	0.0147433	0	0	0.378151	0	0.0199079	0.0917337	1	292	0.865532
0.268602	0.129311	0.103099	0.0404256	0	0.129311	0.268602	0.103099	0.0404256	0.12032	1	302	0.0956707
0.587532	0.135287	0.052937	0.322046	0.114037	0.430289	0.592001	0.224082	0.0691722	0.28082	1	235	1.03661
0	0.296259	0.0162432	0	0	0	0.296259	0.0162432	0	0.0694449	0	226	-1.87175
0.62892	0.0429831	0.216456	0.0671928	0.0609206	0.108612	0.456854	0.0761561	0.103667	0.195751	1	365	1.46431
0.306214	NA	0.0919686	0	0.0356549	0.0119746	0.73041	0.0284559	0.00160101	0.207182	1	290	1.89201
0.0731978	0	0	0	0.0731978	0	0	0	0	0.0162662	0	108	-1.78621
0.288928	0.0502314	0.155265	0.15984	0	0.107099	0.316423	0	0.0797877	0.128619	0	82	-1.10189
0.147694	0.150519	0.213041	0	0	0.187299	0.147694	0.00503036	0.119747	0.107892	1	269	-1.10189
0.261182	0	0	0	0.123066	0	0.381275	0	0	0.0850581	1	297	0.0956707
0.0870725	0.0532609	0	0	0.0870725	0	0	0.0532609	0	0.0311852	1	60	1.20769
0.270601	0.0179137	0.0307099	0	0.0821757	0.101798	0.308138	0.070825	0.0401152	0.102475	0	169	-1.35851
0.217733	0.114647	0	0	0	0.112928	0.301659	0.143649	0	0.0989574	1	63	1.63539
0.417444	0.038651	0.102392	0	0.0389236	0.0786818	0.432658	0.038651	0	0.127489	1	344	0.266751
0.181883	0	0	0	0	0	0.0977721	0	0.0841112	0.0404185	1	232	0.0956707
0.062004	0	0	0	0	0.124785	0.124785	0.062004	0	0.0415087	0	53	-0.930811
0.194064	0.0180681	0.0759937	0	0	0	0.194064	0.0940618	0	0.064028	1	101	0.951072
0.134926	0	0	0	0	0	0.134926	0	0	0.0299836	0	228	-0.33203
0.383465	0	0	0.00807272	0	0.13136	0.383465	0	0.123287	0.114405	1	334	1.03661
0.191938	0.180085	0	0.0154086	0.0154086	0.180085	0.169704	0.0222349	0	0.086096	1	183	-1.95729
0	0	0.118898	0.0301864	0	0	0.0361941	0	0.0525171	0.0264217	1	285	-1.10189
0.509354	0.0249348	0.159926	0	0.0787325	0.091404	0.509354	0.230787	0	0.178277	1	249	0.437831
0.0285018	0.00164955	0.131901	0	0	0	0.0174022	0.0442544	0.131901	0.0395121	0	237	-1.61513
0.294099	0.411387	0.134879	0	0.0726343	0.349796	0.294099	0.054926	0	0.179091	1	83	0.266751
0	0	0	0	0	0	0	0	0	0	1	256	0.779992
0.467024	0.0828229	0.274664	0.0406833	0.0553713	0.102333	0.467024	0.0709836	0.0122114	0.174791	1	314	0.951072
0.0560264	0.0430913	0.0417654	0	0	0.44097	0.40034	0.0688421	0.053305	0.122704	1	167	-0.75973
0.442344	0.0384373	0.023229	0	0	0	0.419115	0	0.0384373	0.10684	1	89	-0.845271
0	0	0.015777	0.0505149	0	0	0	0.066292	0	0.0147315	0	174	-0.67419
0.031439	0.0887951	0.25896	0.0419006	0.0273103	0.0573561	0	0.0419006	0.28627	0.092659	0	223	-1.27297
0.0520199	0	0.0907853	0	0.0172441	0	0.0520199	0.0644004	0.050658	0.0363475	1	289	-0.16095
0.112145	0	0.0424784	0.0424784	0.0539469	0.0523502	0.112145	0.0523502	0.0539469	0.0579823	1	186	0.865532
0.392412	0	0.0266701	0.272327	0	0	0.120085	0.0266701	0	0.0931293	1	201	1.20769
0.564254	0.44718	0.177763	0	0.0439959	0.277676	0.437813	0.345535	0	0.254913	1	361	0.523371
0.0833669	0.0481874	0.0229227	0	0	0	0.0581022	0	0	0.0236199	1	323	1.03661
0.242109	0.119091	0	0.119091	0	0.103784	0.242109	0	0.103784	0.10333	0	61	-0.24649
0.237879	0.029013	0.45087	0.186982	0.0553706	0.202148	0.21346	0.0620355	0.309975	0.194193	1	89	0.0956707
0.578267	0.0131983	0.0379012	0.0269162	0	0	0.57511	0	0.0210265	0.139158	0	308	-0.24649
0.188282	0.343562	0.173876	0.21928	0.0167636	0.381985	0.0924595	0.105604	0	0.16909	0	156	-0.75973
0.475027	0.00965643	0.0646421	0.147791	0	0	0.475027	0.202777	0	0.152769	1	322	0.437831
0.49728	0.0691441	0.195012	0.0549561	0.0203055	0.198974	0.476974	0.0822377	0.0691441	0.184892	0	348	-0.845271
0.65825	0.150909	0.151328	0.130302	0.00875916	0.0406093	0.600381	0.02236	0.168276	0.214575	0	285	-1.52959
0.331305	0.0364483	0.192453	0.0316891	0.0417466	0.0403336	0.331305	0.121021	0	0.125145	1	288	-0.50311
0.00880655	0.298261	0.420091	0	0.190724	0.163971	0.320712	0.158578	0.0343575	0.177278	1	38	2.23417
0.320252	0	0.0110259	0.0433925	0	0.0372233	0.245504	0	0.00515836	0.0736173	1	274	0.865532
0.413584	0.16324	0.254209	0.0612451	0	0.102306	0.302736	0.15002	0.11552	0.173651	0	253	-1.35851
0	0	0	0	0	0	0	0	0	0	0	40	-1.10189
0.0874937	0.0591255	0.304643	0.102491	0	0.0557132	0.102491	0.0137104	0.447676	0.130372	0	136	-1.44405
0.193215	0.0281429	0.0189941	0	0.133379	0	0.062706	0.047137	0.00287066	0.0540494	0	231	1.80647
0.14699	0.11545	0.438948	0	0.11438	0.149492	0.108679	0.120272	0.0186236	0.134759	1	334	1.54985
0	0	0	0	0	0	0	0	0	0	1	192	0.694451
0.255854	0.0828841	0.192701	0.000510204	0.19114	0.0813056	0.295915	0.29542	0.128466	0.169355	1	358	0.694451
0.201949	0.0506723	0	0.0989466	0	0.0506723	0.103002	0	0	0.056138	1	75	-0.41757
0.212925	0	0.0229663	0	0.0229663	0	0.212925	0	0	0.0524202	0	71	-2.12837
0	0.0938148	0	0	0	0.0993895	0	0.00557474	0	0.0220866	0	68	-0.0754095
0	0	0	0	0	0	0	0	0	0	1	194	1.12215
0	0.00527415	0	0.00527415	0	0.0644805	0	0.0644805	0	0.015501	0	337	-1.18743
0.928582	0.348464	0.379738	0.146948	0.0820562	0.226782	0.768212	0.0742077	0.362195	0.368576	0	324	0.523371
0.323019	0	0.174218	0.0331164	0	0.042461	0.351661	0.057615	0.0696683	0.116862	1	292	0.951072
0.0425431	0.0117214	0.0242545	0.0242545	NA	0.0800386	0.549746	0.0305943	0	0.146413	0	309	1.20769
0	0.31903	0.282464	0.109059	0.0702551	0.411333	0	0.403102	0.139449	0.192744	0	257	-0.75973
0.316517	0.0332658	0.101152	0	0.0484448	0	0.335282	0.0723379	0.0324002	0.104378	0	300	-1.87175
0.0946715	0.057813	0.119548	0	0	0	0	0.0826895	0	0.0394136	1	96	0.865532
0.462999	0.0510239	0.231005	0.0752325	0	0.0245768	0.45348	0.197277	0.0245768	0.168908	1	316	1.20769
0	0.0145777	0.118214	0.0096794	0.011053	0.0256307	0.0486686	0.0598658	0	0.0319654	1	166	0.0101306
0.267929	0	0.0347113	0	0	0.0121468	0.257679	0.000431567	0.0323822	0.0672533	0	304	-0.0754095
0.415801	0	0.119278	0.0556998	0	0.170201	0.16632	0.0468148	0.0516366	0.113972	0	102	0.0956707
0.475393	0.0123454	0	0	0.0907334	0	0.463048	0	0.0907334	0.125806	0	183	-0.930811
0.529908	0.0216047	0	0	0.0136877	0	0.521991	0	0	0.120799	1	159	1.97755
0.361785	0.144177	0.217837	0.248386	0.0882538	0.169508	0.0816681	0.14808	0.195042	0.18386	0	307	-2.12837
0.512577	0.0637774	0.181809	0.0955657	0.334415	0.330457	0.494369	0.0924555	0	0.233936	1	254	0.694451
0	0.300106	0.178837	0.171625	0.0347642	0.200184	0	0.00398512	0.137207	0.114079	1	340	0.608911
0.20128	0	0.134886	0.0964154	0.0678217	0.16348	0	0	0.20128	0.0961293	0	70	-1.78621
0.541761	0	0.358356	0.133114	0.0417795	0.0880329	0.541761	0.213293	0.0977831	0.223987	1	187	2.06309
0	0.0297152	0	0	0.0297152	0.258084	0.258084	0	0	0.0639553	0	54	-1.01635
0.174403	0.321026	0.135011	0.0478111	0.0448447	0.39222	0.13584	0.082872	0.0398139	0.152649	1	253	1.54985
0.504132	0.12812	0.0658069	0	0	0.56126	0.905435	0	0.0658069	0.24784	1	51	0.608911
0.309604	0.206917	0.391321	0.176818	0	0	0	0.00884366	0	0.1215	0	201	0.266751
0.0691404	0	0.0680779	0	0.00647335	0	0.00994162	0.104249	0.00647335	0.0293729	1	357	0.865532
0.272741	0	0	0	0	0	0.272741	0	0	0.0606092	1	67	-0.50311
0.126303	0	0	0	0	0	0.126303	0	0	0.0280674	1	125	-0.0754095
0	0	0.0797444	0	0.0697128	0.0100316	0	0	0	0.017721	1	254	1.46431
0.472693	0.0219824	0.118554	0	0.0321039	0.0418817	0.37689	0.0419245	0.0711768	0.130801	1	251	0.523371
0.454246	0.129538	0.129538	0	0	0.372444	0.750935	0	0	0.204078	1	44	-0.24649
0.447628	0.0668636	0.142875	0.0589985	0	0.0758355	0.232748	0.237215	0.0758355	0.148667	1	189	1.29323
0.550238	0	0	0	0.0623905	0.219479	0.550238	0	0.28187	0.184913	0	211	0.266751
0.191224	0.0336643	0.0693196	0.0250154	0.021175	0.0456793	0.170049	0.0656146	0.0336643	0.0728228	1	220	0.865532
0.421203	0.249894	0	0	0.0093095	0	0.671097	0.0093095	0	0.151201	1	66	2.06309
0.427601	0	0	0	0	0.218969	0.427601	0	0.218969	0.143682	1	175	0.779992
0.347232	0.14695	0.0817267	0.040369	0	0.290813	0.347232	0.126611	0	0.153437	1	360	1.03661
0	0	0.0925925	0	0.0691292	0.0816039	0.09738	0	0.155521	0.0551363	1	55	-0.41757
0.0945426	0	0.00210773	0	0.276809	0.379666	0.0856851	0.109607	0	0.10538	0	38	-0.50311
0.347409	0	0	0.0971456	0	0	0.347409	0.0347308	0.131876	0.106508	1	109	0.779992
0.559861	0	0	0	0.0687394	0	0.559861	0	0.0687394	0.139689	1	230	-0.33203
0.634941	0.0161589	0.0583353	0.0421764	0	0.21593	0.850871	0.00104262	0.00104262	0.202277	1	100	-0.0754095
0.104927	0.0610781	0.0594689	0.0518562	0	0.0636489	0	0.0438487	0.0712617	0.0506766	0	239	0.266751
0.251072	0.0128417	0	0	0.0217256	0.0088839	0.251072	0	0	0.0606217	0	251	-0.75973
0.00437248	0.0212322	0.0778593	0.0144509	0	0	0.00437248	0.0212322	0.0634084	0.022992	0	179	-0.41757
0.175121	0	0	0	0	0	0.175121	0	0	0.0389158	0	82	-0.24649
0.419496	0.0798329	0.147487	0.272293	0.292567	0.0907712	0.108932	0.249491	0.300926	0.217977	0	345	0.608911
0.134842	0.0647984	0.0521095	0.31162	0.146313	0.0948034	0.075286	0.0469331	0.352711	0.142157	1	297	0.0101306
0.699367	0	0.0896596	0	0	0	0.699367	0.0408777	0.0487819	0.175339	1	235	-0.0754095
0.395126	0	0	0	0.37591	0	0.6271	0.00951961	0	0.156406	1	94	0.523371
0	0	0	0	0	0	0	0	0	0	1	72	0.694451
0.29407	0.16142	0.154266	0	0	0.0860229	0.37512	0.0121269	0	0.120336	1	259	1.54985
0.722307	0	0	0.0277562	0	0.176305	0.722307	0.204061	0	0.20586	0	56	0.523371
0.0270017	0.107852	0.305134	0.0715056	0.231207	0.0144467	0	0.107852	0.0438706	0.100986	1	256	0.523371
0.25656	0.248406	0.438678	0.129761	0.0261886	0.0331703	0.15578	0.0341824	0.235941	0.173185	0	351	-0.930811
0.580606	0.0038662	0	0	0	0.0038662	0.580606	0	0	0.129883	1	81	1.89201
0.18483	0.259109	0.133497	0.0182641	0.161853	0.351413	0.262604	0.0337348	0.006094	0.156822	0	245	-0.0754095
0.148187	0	0	0	0.0175548	0.0764764	0.165742	0.0764764	0	0.0538263	1	363	-0.930811
0.616387	0.0468842	0	0	0.0935656	0.165535	0.762536	0.0637413	0.0774644	0.202901	0	247	-0.16095
0.184547	0	0	0	0	0.125316	0.0230891	0	0.185691	0.057627	1	76	1.72093
0.177361	0	0	0	0	0	0.177361	0	0	0.0394135	1	84	1.03661
0.390932	0	0.117452	0	0.320682	0	0.0525119	0.117452	0.04087	0.115544	1	80	0.437831
0.329765	0.0826421	0.36332	0	0.0870888	0.194989	0.351749	0.362671	0.0512403	0.202607	0	363	0.608911
0.225808	0.0390026	0.0444203	0.0953232	0.015878	0	0.307639	0.102816	0.0791757	0.101118	0	350	-0.24649
0	0	0	0	0	0	0	0	0	0	1	168	-1.44405
0.183432	0.21815	0.20701	0.0170691	0.173972	0.428861	0.146426	0.1724	0.0172748	0.173844	0	267	0.523371
0.181996	0.127857	0.046488	0.0951112	0.00995507	0	0.0992607	0.0561281	0.0426711	0.0732742	1	319	1.54985
0.653803	0.312324	0.160634	0	0.100437	0.210218	0.621871	0.413056	0.0346287	0.278552	1	181	1.46431
0.0909928	0.197554	0	0.0527661	0.065303	0	0	0	0.066465	0.0525646	0	45	-0.33203
0	0.0717991	0	0	0	0.0717991	0	0	0	0.0159553	1	87	-0.75973
0	0.0714334	0.0585383	0.0585383	0.00062282	0.00999549	0	0.0103203	0.0704857	0.0311038	1	206	0.181211
0.171857	0	0	0	0	0	0.171857	0	0	0.0381904	1	224	0.523371
0.131583	0	0.210081	0.181	0.0767984	0.246072	0	0.145754	0.366573	0.150873	0	332	-0.845271
0	0.0069943	0.082849	0.0414977	0	0.0898433	0	0	0.0414977	0.0291869	0	124	-0.50311
0	0.175498	0	0	0.0432588	0.29831	0.00410635	0.0836592	0	0.0672036	1	210	-0.50311
0.239187	0	0	0.0493723	0	0	0.239187	0.0493723	0	0.0641242	0	63	-1.52959
0.287309	0	0.0113648	0.156366	0.0113648	0.117157	0.287309	0	0.273523	0.127155	1	128	0.181211
0	0	0	NA	NA	0.381051	0.418405	0	0.202679	0.209956	1	188	1.54985
0.00489257	0	0	0.0987916	0	0.0987916	0.256517	0	0.251624	0.0789574	1	68	0.779992
0.191216	0.0650661	0.284409	0.0322951	0.148857	0.512793	0.225876	0.0988662	0.0480916	0.178608	0	211	0.0956707
0.0329091	0	0	0	0	0.148163	0.00177691	0	0.179295	0.0402382	0	250	-0.50311
0.127912	0	0	0.0180253	0.0557756	0	0	0.18075	0.14065	0.0581237	1	83	0.694451
0.389473	0.0614942	0.142429	0.00488682	0.021644	0.050624	0.440097	0.0976921	0	0.13426	1	270	1.37877
0.204126	0.125161	0	0	0	0.0464213	0	0	0.310049	0.0761953	0	52	0.437831
0.242725	0.0617206	0	0.0362426	0.232069	0.0617206	0.278967	0	0.232069	0.127279	1	84	0.865532
0.161588	0.255608	0.295474	0.0924198	0.0289112	0.253743	0.0847716	0.157003	0	0.147724	0	326	-0.845271
0.440999	0.239736	0	NA	0.208419	0	0.390666	0.0503331	0	0.19759	1	68	-0.24649
0.232065	0.0569623	0.261827	0.0909438	0.00534171	0.110133	0.232065	0.0774633	0	0.118533	0	143	-1.95729
0.234153	0.0083335	0.141615	0.0692022	0	0.106685	0.128236	0.0342717	0.114251	0.0929719	1	303	-0.58865
0.11691	0.228719	0.388932	0.10013	0	0	0.11691	0.250887	0.109621	0.14579	1	84	2.31971
0.239495	0	0.027369	0.0513417	0	0.0513417	0.239495	0.027369	0	0.0707123	0	188	-1.10189
0.593879	0	0.0740515	0.143666	0	0	0.593879	0.0696141	0	0.163899	1	67	0.352291
NA	0.0545369	0.213038	0	NA	NA	NA	0.339529	NA	NA	1	49	2.31971
0.594865	0.0393057	0.131341	0.320023	0.282577	0.143153	0.369042	0.146365	0.172576	0.244361	1	256	0.437831
0.235087	0	0	0.0458695	0	0	0.280957	0	0	0.0624349	0	136	-0.24649
0.244684	0.0605136	0.215468	0.0446834	0.106847	0.174647	0.0467758	0.267426	0	0.129005	1	302	0.0956707
0.651923	0.117199	0.312271	0.128466	0.0766138	0.268825	0.541861	0.105204	0.0414626	0.249314	0	307	-0.33203
0.296402	0.281968	0.222078	0.157548	0.0304794	0.369458	0.110303	0.014618	0	0.164762	1	360	0.694451
0.16219	0	0	0	0	0	0.16219	0	0	0.0360423	0	56	-0.845271
0.235406	0.0290819	0.0961836	0	0	0.0806483	0.235406	0.0446172	0	0.0801493	0	90	-0.58865
0.422049	0	0	0	0.0331893	0	0.38886	0	0	0.0937887	0	137	-0.24649
0.310978	0	0.0834721	0.0285618	0.0285618	0.348929	0.534035	0.442676	0.000127435	0.197482	1	43	0.437831
0.398323	0.02848	0.38705	0.0306795	0.0808328	0.133274	0.347473	0.354204	0.12244	0.209195	1	348	0.694451
0.0972528	0	0.0198032	0	0	0	0.0972528	0	0.0198032	0.0260124	0	185	0.694451
0.105246	0.0837589	0	0	0.062232	0.0837589	0.0192414	0.0437816	0.0200087	0.0464475	0	65	-1.70067
0.33303	0.138775	0.509724	0.175448	0.110844	0.139595	0.262339	0.285499	0.135809	0.23234	0	336	-0.67419
0.0361825	0.090069	0	0	0	0	0	0.126251	0	0.0280559	1	41	0.266751
0.0177698	0.0130197	0.0665714	0.086001	0.0324492	0	0.0177698	0	0	0.0259534	1	197	1.46431
0.259755	0	0	NA	0.0308856	0	0.290641	0	NA	0.196127	1	92	0.779992
0.157202	0	0.240378	0.249291	0	0.116834	0.110876	0.0911397	0.263213	0.136548	1	252	1.54985
0.263379	0	0.0502628	0.0502628	0	0	0.310253	0	0.0468734	0.0801146	1	334	0.865532
0.343156	0.252246	0.169863	0.0117683	0.0117683	0.252246	0.491413	0.0216066	0	0.172674	1	90	1.54985
0.418279	0.0864248	0	0	0.313949	0.0864248	0.669077	0	0	0.174906	1	204	0.437831
0	0	0	0	0	0	0	0	0	0	1	37	-1.52959
0.271264	0	0.042207	0	0	0	0.271264	0.042207	0	0.0696603	1	201	1.12215
0.00622728	0.330657	0	0	0	0.384753	0.00622728	0	0.0540956	0.0868845	0	48	-0.50311
0.217131	0.275205	0.1334	0	0.0339274	0.222905	0.121865	0	0.0565064	0.117882	0	101	-1.87175
NA	0.0741283	0.262565	0.202899	NA	0	NA	0.000396414	0.236529	0.354695	0	41	-2.04283
0.593258	0.235678	0.0536959	0.0536959	0	0.0932882	0.577454	0.16791	0	0.19722	1	317	0.951072
0.248878	0	0.0293396	0.22511	0	0	0.22511	0.296338	0.0181205	0.115877	1	38	1.20769
0.472313	0.0554359	0	0.0415104	0.121181	0.0554359	0.593493	0	0.0415104	0.153431	1	100	1.03661
0.313021	0.149322	0.262805	0.0839903	0.0660454	0.0195865	0.298538	0.33375	0.016232	0.171477	0	353	-1.18743
0.073426	0.142801	0.223205	0	0.180508	0	0.073426	0	NA	0.130905	1	90	-1.01635
0.0481375	0.107684	0.114897	0	0.0041378	0.45231	0	0.252341	0.39194	0.152383	0	296	-0.75973
0.799042	0.370259	0.145583	0	0.38886	0.224676	0	0.149683	0.260499	0.259845	1	44	1.37877
0	0.0307007	0.217523	0.0544635	0.0529447	0.0705348	0	0.124745	0.0544635	0.0672639	1	142	-0.41757
0.225166	0	0.0953748	0	0.112985	0.0953748	0.112181	0	0	0.0712312	1	32	0.865532
0.725488	0.103756	0.0562959	0.0319021	0.0243937	0.0465659	0.701786	0.0665943	0.00457442	0.195706	1	355	0.779992
0.536404	0.00306895	0	0.0958471	NA	0.171202	0.236286	0	NA	0.257836	1	74	-1.27297
0.40293	0.0517768	0	0.195942	0	0	0.40293	0	0.147224	0.133423	1	254	1.54985
0.509796	0.356007	0.420105	0.00725919	0.123629	0.459191	0.306827	NA	0.466713	0.382723	1	365	-0.845271
0.371887	0	0.0124437	0.0124437	0.0303584	0	0.373274	0.00138745	0.0303584	0.0924614	0	286	-1.01635
0	0.0568189	0.0225559	0.0904803	0	0.0225559	0.0904803	0.0790353	0.0222163	0.0426825	0	75	-1.44405
0.634684	0	0.0541026	0.0308544	0.0232482	0	0.634684	0	0	0.153064	1	320	1.03661
0	0.0774452	0.187097	0	0.0247783	0.0318889	0	0.273396	0.144233	0.0820932	1	151	1.46431
0.595174	0	0	0	0.0730854	0	0.595174	0.0730854	0	0.148502	0	89	-0.58865
0.516253	0.244603	0.0654395	0.0654395	0	0	0.721409	0.0346564	0	0.183089	1	104	0.352291
0.103557	0	0	0	0	0.103557	0	0	0	0.0230128	1	49	0.951072
0.343474	0	0.00806402	0	0	0	0.33541	0	0	0.0763275	0	175	-1.35851
0.0956193	0.360347	0.134202	0.00480236	0.064372	0	0.360347	0.098152	0	0.124205	0	309	-1.01635
0.405588	0.0169362	0	0	0	0.0842278	0.405588	0	0.0672917	0.108848	1	79	-0.16095
0.554075	0	0.0636413	0	0	0	0.554075	0	0.0636413	0.13727	0	68	-0.33203
0.208168	0	0	0	0	0	0.208168	0	0	0.0462596	0	186	0.181211
0	0	0	0	0	0.0547805	0	0	0.0547805	0.0121734	1	213	-0.75973
0.572823	0.371582	0.0454048	0	0.0821894	0.349278	0.452709	0	0.394283	0.25203	0	182	0.0101306
0.586731	0.189895	0.293157	0	0.119685	0.140183	0.272249	0.283722	0.265499	0.239014	0	281	-0.0754095
0	0.0661542	0.0661542	0	0.0342633	0.0342633	0	0	0	0.022315	1	314	0.266751
0.242223	0.498988	0.180382	0	0	0.510213	0.335767	0.0980623	0	0.207293	1	46	0.694451
0.182861	0.103049	0	0.0735512	0.0470784	0.16185	0.220669	0.11136	0.105879	0.111811	1	175	-1.95729
0.557005	0	0	0	0	0.550026	0.919543	0	0	0.225175	0	224	-1.27297
0.255095	0	0.105732	0	0	0	0.410513	0.0532525	0.102938	0.103059	0	338	-0.50311
0	0	0	0	0	0.0521889	0.0521889	0.0428992	0.0428992	0.0211307	1	46	-0.58865
0.494435	NA	0.485905	NA	0.313535	0.447323	0.231123	0.418189	0.128377	0.38637	1	354	0.266751
0.0202009	0.133257	0.0188111	0.19622	0.201059	0.152068	0	0.0250397	0	0.0829617	1	34	-0.33203
0.0893591	0.176961	0.00184706	0.0126731	0	0.128448	0	0.051672	0	0.0512178	1	249	0.523371
0.480205	0.0497083	0.265227	0.0152926	0.100282	0.0439613	0.480205	0.11036	0	0.171694	0	294	-1.27297
0.481157	0	0.0932054	0	0	0.276755	0.204401	0.0932054	0	0.127636	1	152	-0.41757
0	0.0312536	0	0	0	0.0312536	0	0	0	0.00694525	1	73	0.0101306
0.143128	0	0	0	0	0	0.143128	0	0	0.0318061	1	40	0.0956707
0.113227	0	0	0.107656	0	0	0.0383832	0	0.0328123	0.0324532	1	118	0.0956707
0.430388	0.00534417	0.0976412	0	0	0.0318448	0.419151	0.0439637	0.0914154	0.124416	1	273	0.181211
0.0362998	0.164216	0.267009	0.296956	0	0.215619	0.0319668	0.0384586	0.0930782	0.127067	0	289	-1.87175
0.00309152	0.0124977	0.0887787	0.0206712	0.0546356	0.052297	0.018902	0	0.0671332	0.0353341	0	205	-1.52959
0.505375	NA	0.488042	0.0582523	0.113737	0.0710186	0.338431	NA	0.209368	0.33639	0	63	-1.01635
0.216842	0.109759	0.125714	0.0813263	0	0.141066	0.194195	0.0983403	0	0.107471	0	356	0.865532
0.642852	0.00611012	NA	0.168588	0.168588	0	0.564698	0.00611012	0	0.244759	1	65	-0.845271
0.268793	0.236494	0.26169	0.0177262	0	0	0.766977	0.0351373	0.0174111	0.178248	1	116	0.694451
0.276003	0.0306031	0	0.041273	0	0.0550632	0.289793	0.0306031	0	0.080371	0	205	0.0101306
0.41008	0	0.164373	0.0239496	0.111223	0.104901	0.373853	0.0967804	0.0264712	0.145737	1	343	0.0101306
0.163696	0.320188	0.1829	0.0779736	0	0.270882	0	0.023359	0.108763	0.127529	1	36	0.181211
0.267487	0	0.063219	0	0	0	0.267487	0.063219	0	0.0734901	0	270	0.0956707
0	0.00952611	0.0549683	0	0	0.0358322	0	0.100327	0	0.0222948	1	306	0.865532
0.244914	0.0130137	0.185945	0	0	0	0.244914	0.198958	0	0.0986383	1	91	2.06309
0.35941	0.0451804	0.163687	0	0.152249	0.115827	0.215523	0.0689625	0.110028	0.136763	0	59	-0.0754095
0.279545	0	0.0686723	0	0.172226	0	0.413435	0.20893	0.165859	0.145408	1	58	0.181211
0.295856	0.0875707	0	0	0	0.0117328	0.295856	0.075838	0	0.085206	0	48	-0.41757
0.0866284	0.105771	0.170437	0	0.170437	0	0	0.0191422	0	0.0613794	0	219	-0.50311
0.323078	0	0.0676089	0	0.0321489	0.0321489	0.323078	0.0676089	0	0.0939636	0	358	-1.01635
0.0316303	0.400201	0.157394	0	0	0.0879684	0.464032	0.0372244	0	0.130939	1	303	0.608911
0.152013	0.00745889	0.0286861	0	0	0.0863711	0.15729	0.0286861	0.0885526	0.0610064	0	205	-0.75973
0.691174	0.178574	0.278612	0.122564	0.00445999	0.0282252	NA	0.0916048	NA	0.33857	1	134	1.29323
0.0368616	0	0	0.119649	0	0.0394806	0	0.122268	0	0.0353622	0	57	-0.50311
0	0.437552	0.138948	0.0946752	0	0.0254129	0.437552	0.0188594	0	0.128111	0	65	-1.27297
0.261825	0	0.27505	0.0132247	0	0	0	0	0	0.0611221	1	45	0.523371
0.297528	NA	0.345044	0.0254072	0.00763123	0.252913	0.696293	0.137363	0.194603	0.29786	1	277	0.0956707
0.473258	0	0	0	0.0522709	0	0.473258	0	0.0522709	0.116784	1	54	0.0956707
0.276139	0	0.0456396	0	0.00617745	0	0.276139	0.0394622	0	0.0715064	0	286	-0.67419
0.378946	0.044491	0	0	0.0174311	0	0.235541	0.170464	0	0.094097	0	126	-0.41757
0.27341	0	0.028288	0	0.028288	0	0.27341	0	0	0.0670441	1	331	0.951072
0.620707	0	0.0367083	0	0	0	0.59689	0.0367083	0.0238169	0.146092	0	324	-0.41757
0.508024	0.02176	0.02176	0	0	0	0.508024	0	0	0.11773	1	41	-1.52959
0.326491	0.103655	0	0.230162	0	0.11898	0.323752	0.373463	0.0503086	0.169646	1	240	1.20769
0.0774514	0.0741061	0.082015	0.0536989	0	0.370038	0.415825	0.0774486	0	0.127843	0	339	-0.50311
0.280496	0	0.128624	0	0	0	0.151872	0	0	0.0623324	0	137	-1.01635
0.196021	0.0409869	0.112959	0.314553	0	0.197488	0.107154	0.149608	0.427512	0.171809	1	40	1.03661
0.157445	0.0643631	0	0	0.17486	0	0.267943	0	0	0.0738458	1	280	0.694451
0.408033	0.0830002	0.015962	0	0.0120528	0	0.441842	0.0531009	0	0.112666	1	286	1.89201
0.28105	0.0182879	0.185393	0.314705	0.0219787	0.0474717	0.183458	0.179084	0.203599	0.159448	0	209	-0.33203
0	0	0	0	0	0.0453409	0	0	0.0453409	0.0100758	0	325	-1.27297
0	0.0472011	0.0769355	0	0	0	0.0687916	0.0472011	0.00814394	0.0275859	0	198	0.0101306
0.547143	0.425339	0.117126	0	0.0433936	0.094308	0.409442	0	0.4831	0.235539	1	34	0.779992
0.253951	0	0.447902	0.0087338	0	0.238345	0.253951	0.0157504	0.216573	0.159467	1	56	0.0101306
0.15506	0.318979	0	0	0	0.306469	0.15506	0.0125092	0	0.105342	0	205	0.865532
0.602812	0.0172786	0.116198	0	0.233712	0	0.363193	0.104826	0	0.15978	1	268	0.181211
0.201119	0	0	0	0	0	0.201119	0	0	0.044693	1	176	0.779992
0.0600155	0.0178958	0.068568	0	0	0.171789	0.0600155	0.067657	0.0534599	0.055489	1	99	0.181211
0.244503	0	0.0208284	0.0136478	0	0.0502843	0.244503	0.0574648	0	0.0701368	0	202	0.181211
0.236893	0	0	0.261855	0.0249619	0.0989765	0.0989765	0	0	0.0801848	0	40	-0.930811
0	0	0	0	0.144457	0.0312465	0.0310353	0	0.0821755	0.0321016	1	100	0.779992
0.331219	0	NA	0.0340093	0.0394313	0.113584	0.273385	0.167934	0.233424	0.19652	1	249	1.12215
0	0	0	0	0	0	0	0	0	0	1	119	1.72093
0.212294	0	0.00155399	0	0	0	0.184029	0	0.0267109	0.0471765	1	215	1.63539
0.000491237	NA	0.0853966	0.0131719	0.0573791	NA	0.000491237	0.221097	0.0187046	0.189993	1	355	1.20769
0.0693046	0.244003	0.0526432	0	0.19136	0.518628	0.0693046	0	NA	0.184875	0	100	0.266751
0.256798	0.0101154	0.0476396	0.0476396	0	0.0101154	0.256798	0	0	0.0699006	0	238	1.46431
0.308306	0	0.160044	0	0	0.0974615	0.370889	0	0	0.104078	0	50	0.437831
0.146548	0.0347057	0.0711025	0.0354924	0	0.076312	0.231014	0.156355	0.076312	0.0919824	1	265	-1.10189
0.366938	0.0387622	0	0	0.045957	0.234898	0.366938	0.103769	0.215849	0.152568	1	351	0.352291
0.278784	0.111176	0.174548	0.0496392	0.0925163	0.0668811	0.148919	0.149088	0.166796	0.137594	1	356	0.437831
0.219417	0.0832262	0	0	0.0313335	0.166616	0.357225	0	0	0.0953131	0	55	0.352291
0.369594	0	0.0422387	0	0	0.0422387	0.369594	0	0	0.0915183	0	311	0.0956707
0	0.0215203	0.00570845	0.149609	0	0.11684	0	0.239221	0	0.059211	1	259	0.865532
0.128486	0	0.100704	0.034504	0	0	0.128486	0.0662004	0	0.0509311	1	314	0.0101306
0.0656254	0.23496	0.203615	0.147698	0.396648	0.346602	0.187291	0.302233	0.289813	0.24161	0	358	-0.58865
0.355215	0.0588055	0.217015	0	0	0	0.355215	0.15662	0.119201	0.14023	1	68	1.46431
0.485381	0	0.096025	0	0	0.000228181	0.485381	0	0.0957969	0.129201	1	271	-0.16095
0.68915	0.316525	0.133586	0.0687093	0.107486	0.302	NA	0.226221	0.261833	0.347951	0	169	-1.52959
0.473574	0.255969	0.533186	0.166171	0.0114236	0.0511663	0.472315	0.139258	0.0778242	0.242321	0	86	0.951072
0.0806303	0.417341	0.0875766	0	0.255936	0.417341	0.16836	0.0806303	0	0.167535	1	65	1.12215
0.0686319	0	0	0	0.0423909	0.054775	0.230272	0.16164	0.0123842	0.0633437	0	143	-1.44405
0.504295	0.0257406	0.0904506	0.0904506	0.122611	0	0.539315	0.0257406	0	0.1554	0	44	0.181211
0	0.0256245	0	0.207125	0.207125	0.094417	0	0.0256245	0.094417	0.0727038	0	113	-0.845271
0.15462	0	0.0599729	0	0	0.0295122	0.15462	0.0599729	0.0295122	0.0542457	1	237	0.352291
0.210442	0	0.0171916	0	0	0	0.210442	0.0171916	0	0.0505852	1	157	-0.24649
0	0	0.191712	0.0670702	0	0	0.052685	0	0.0719565	0.0426026	0	93	-0.50311
0.198152	0.0853845	0.378379	0.0433265	0.139987	0.192723	0.257043	0.221721	0.0784201	0.177237	0	345	-0.41757
0.194597	0.115313	0.333188	0.065702	0.0721247	0.100801	0.0570707	0.0145114	0.201915	0.128358	0	218	0.0956707
0	0.235108	0.160381	0.0728445	0.137494	0.540957	0.399786	0.0500184	0.11634	0.190326	1	179	0.523371
0.41403	0	0.0391537	0	0	0.0391537	0.42008	0.00605052	0	0.102052	1	219	-0.24649
0.399736	0.016371	0.156276	0	0.0173917	0.0160608	0.399736	0.139195	0	0.127196	1	331	-0.33203
0.452856	0.0787418	0.121486	0	0.059332	0.0687652	0.318832	0.103651	0.0417574	0.13838	1	288	1.97755
0.156275	0	0	0	0	0	0	0.156275	0	0.0347278	0	133	0.694451
0.576673	0.134017	0.155279	0.148995	0.0329133	0.053363	0.5695	0.0141656	0.173423	0.206481	0	322	-2.21391
0.337186	0.132134	0.0514272	0.0490166	0.0148406	0.107039	0.268886	0.0456149	0.0148406	0.113443	1	340	0.608911
0.263602	0.0349034	0	0	0	0	0.298505	0	0	0.0663345	1	31	1.54985
0.0855296	0.00579222	0	0	0	0	0.0983812	0	0.0186438	0.0231496	1	113	1.12215
0.0861803	0	0	0.0841764	0.0861803	0	0.0841764	0	0	0.037857	0	117	-0.75973
0.119671	0.0980659	0.243196	0.0465734	0.0399799	0.271088	0.0785013	0.225937	0.0980659	0.135675	1	358	0.0101306
0.750044	0.00308719	0.32989	0	0	0.124276	0.639536	0.272892	0.236164	0.261765	1	186	0.352291
0.442898	0.00711642	0.0756036	NA	0.0577433	0.415576	0.476267	0.0610984	0.0904203	0.232256	1	349	1.20769
0.43217	0.0927398	0	0.178696	0.225957	0	0.134121	0.0734451	0.125899	0.140336	1	65	1.29323
0.560941	0.0228066	0.0356491	0	0.141578	0.0128426	0.553258	0	0	0.147453	1	250	-1.87175
0.0316335	0.0287724	0.0783461	0	0	0.0435377	0	0.0348084	0.0604059	0.0308338	1	252	1.29323
0.108415	0.0891875	0.100665	0	0	0	0.108415	0.0114772	0	0.0464622	1	136	-1.18743
0.3756	0	0.186205	0	0	0.195285	0	0.0058901	0	0.0847756	1	221	1.12215
0.176899	0.119013	0	0	0	0.174155	0.176899	0.0551428	0	0.0780121	0	226	-0.41757
0.0419325	0.281288	0.247872	0	0.0902067	0.429171	0.0564236	0.203159	0.0415043	0.154617	1	353	1.46431
0.449354	0.00149615	0.381333	0.0743881	0.0929849	0.157186	0.46813	0.172219	0.113373	0.212274	1	327	-0.930811
0.0417021	NA	0.339163	0.179815	0.204741	NA	0	0.34255	0	0.266699	1	189	0.523371
0.0514907	0.0414269	0.0921253	0.030643	0.011713	0.0341601	0.0436884	0.0491625	0.0133958	0.0408673	1	336	-0.67419
0.606171	0.0270448	0.0736243	0.033923	0.0173743	0.0493718	0.594247	0.0103426	0.00158113	0.157075	1	256	0.779992
0	0	0	0	0	0	0	0	0	0	1	91	-0.58865
0.366588	0	0.0940785	0	0.0483853	0.338026	0.413946	0.034423	0	0.143939	1	139	0.266751
0.201227	0.0489654	0.0851795	0	0.0489654	0	0.201227	0.0851795	0	0.0745272	1	86	1.29323
0.340018	0	0.0547453	0.0600754	0.208163	0	0.437552	0.059386	0.289372	0.161035	0	196	-0.75973
0.0140409	0.337942	0	0	0	0.255645	0.0140409	0	0.0822974	0.0782184	1	67	1.89201
0.0998587	0	0	0	0	0	0.0998587	0	0	0.0221908	1	137	-1.01635
0.372777	0.0485904	0.107794	0.170682	0	0	0	0.107794	0.250685	0.117591	1	68	1.54985
0.0661396	0.0328442	0.0588594	0.0169283	0.014898	0.0737574	0	0	0.0676877	0.0367905	0	115	-2.04283
0.0497165	0.0497165	0.00932348	0	0.193345	0.0298601	0	0.0205366	0.193345	0.0606492	1	116	0.523371
0.21241	0.0770683	0.274925	0.130469	0	0.069044	0.201381	0.191508	0	0.128534	0	354	-0.33203
0.0663744	0.0278319	0.067572	0.067572	0.00932094	0.0756953	0	0	0.0278319	0.038022	1	42	-0.67419
0.0339635	0	0.0576544	0	0	0.102088	0.0236909	0	0.102088	0.0354983	1	223	-0.24649
0.119344	0.249867	0.149534	0.0878625	0.141615	0.17001	0.120881	0.132957	0	0.13023	1	259	1.89201
0.165577	0.0427931	0.0525945	0.0840052	0	0	0.122784	0.0499294	0	0.0575204	0	313	-1.61513
0.367613	0	0.280799	0	0.11614	0.404338	0.368354	0.0766657	0.0552903	0.185467	0	208	-1.95729
0.795354	0	0	0	0.110419	0.0460161	0.795354	0	0.0644032	0.201283	1	221	0.352291
0.500327	0	0.118941	0.0550651	0	0	0.641065	0.281476	0	0.17743	1	132	1.29323
0.272734	0	0	0	0	0	0.272734	0	0	0.0606075	1	327	-0.24649
0.0930276	0	0.165551	0.038746	0	0.0569758	0.0930276	0.0483319	0.021497	0.0574618	0	116	-0.930811
0.114776	0	0.0438044	0.0218522	0.348116	0.309582	0.377658	0	0.0438044	0.139955	1	48	0.865532
0.368253	0.0787233	0.405832	0.117314	0.0153844	0.33481	0.29489	0.188741	0	0.200439	0	274	-1.70067
0.010702	0	0.192295	0.10607	0.0977683	0	0.100646	0.110653	0	0.0686815	1	31	1.97755
0.834937	0.43492	0.536083	0.29469	NA	NA	NA	NA	NA	NA	1	315	-0.24649
0.294131	0.338028	0.0530634	0.158291	0.0288776	0.192647	0.2029	0.28107	0.158373	0.189709	1	288	-0.33203
0.359414	0.00563103	0.0185175	0.0362606	0.0451871	0.0177431	0.243323	0.0563078	0.1106	0.0992205	1	302	-0.16095
0.0438526	0	0	0	0	0.0438526	0	0	0	0.00974502	1	159	0.523371
0.0923213	0.197115	0	0.0917484	0.0198775	0.0180351	0.164192	0.21515	0	0.0887155	0	69	-1.78621
0.300277	0	0.217458	0.0571562	0	0	0.357433	0	0.217458	0.127753	0	32	-1.27297
0.581997	0	0.0244335	0	0	0	0.581997	0.0244335	0	0.134762	1	218	-0.33203
0.303721	0	0.180536	0	0	0.0999605	0.303721	0.0330114	0.0475638	0.107613	1	255	1.12215
0	0.0478589	0.166799	0.0971482	0.120883	0.107985	0	0.060126	0.0512314	0.0724479	1	39	1.37877
0.560695	0.133336	0.00540942	0.00540942	0.0267317	0.0209726	0.689442	0.0541401	0.00184566	0.166442	1	261	0.352291
0.329625	0.0404939	0.0563989	0.0263353	0.0729188	0.221837	0.359646	0.155452	0.0753634	0.148675	1	360	1.63539
0.634405	0.167243	0.491898	0.0600138	0.14824	0.31766	0.59783	0.2952	0.0497422	0.306915	1	313	-0.24649
0.477316	0.386223	0.204404	0	0	0.185595	0.477316	0	0.0182973	0.19435	0	173	-0.33203
0.429102	0.0291388	0.192562	0	0.0493281	0.170095	0.410204	0.145185	0.0631491	0.165418	0	360	-0.930811
0.341891	0.0279889	0.108209	0.0471761	0.0514513	0.179177	0.225606	0.0964619	0.0893532	0.129702	0	311	-1.27297
0.145554	0	0.0630256	0	0.0832407	0.00410178	0.0347622	0.0286182	0.167811	0.0585682	1	284	0.352291
0.399155	0.237277	0.106102	0	0.0250028	0.237277	0.405628	0.0875728	0	0.166446	1	328	-0.0754095
0	0.0611822	0	0	0.109447	0.0477148	0.0194504	0.127696	0.108795	0.0526983	1	100	0.951072
0.138277	0.176977	0.478914	0.104914	0.0519053	0.180973	0.0107551	0.292441	0.0589824	0.166015	0	345	-0.930811
0.393491	0	0.00793042	0	0	0.106292	0.19672	0.0244969	0.150492	0.0977136	1	295	0.352291
0.0574579	0.173709	0.0472341	0	0.0464242	0.0930013	0	0.0826397	0.0362147	0.0596313	1	263	0.352291
NA	NA	NA	0.223315	0.27987	0.386552	0.704295	NA	0.465133	NA	0	56	0.865532
0	0	0	0	0	0	0.00226553	0.00226553	0	0.000503451	1	35	-1.27297
0	0.118555	0.0968835	0	0	0.0968835	0	0	0.118555	0.0478751	1	164	1.54985
0.36701	0	0.335479	0.144506	0.0693364	0.0713343	0.34247	0.199452	0.0405157	0.174456	1	272	1.03661
0.353956	0.0864689	0	0	0.0730121	0.0864689	0.353956	0.0730121	0	0.114097	0	237	-0.16095
0	0	0	0.0607505	0.0607505	0	0	0	0	0.0135001	0	47	-1.35851
0.659167	0.117437	0.173588	0.0716765	0.107313	0.0645595	0.526439	0.0794008	0.160784	0.217818	1	352	0.608911
0.0446736	0.101551	0.446936	0	0.0458359	0.175855	0.215664	0.383669	0.0256717	0.159984	0	41	-0.67419
0.495749	0	0.25273	0.166774	0.0306282	0.118134	0.338123	0.251722	0.0960747	0.194437	1	356	-0.0754095
0.398433	0.038982	0.0339837	0.0339837	0	0.038982	0.398433	0.00403343	0.00403343	0.105652	0	196	-1.35851
0.0634921	0	0	0.146363	0	0.0634921	0.146363	0	0	0.0466344	1	34	-1.01635
0.0954519	0.0275302	0	0.0237904	0	0	0.0679217	0.0237904	0	0.0264983	0	139	-0.930811
0.622229	0	0.0879818	0	0.321368	0.0879818	0.54937	0	0	0.185437	0	78	0.266751
0.259699	0	0.112273	0	0.146417	0.0583054	0.312382	0.0444524	0.00666718	0.104466	1	224	1.12215
0.211254	0.0346526	0	0	0.0349892	0.0346526	0.236723	0	0.00952014	0.0624212	0	78	-0.16095
0.416829	0	0.120444	0	0.0751766	0.251601	0.639113	0.0929531	0	0.177346	1	89	-0.75973
0.505749	0.207983	0.142343	0.0576912	0	0.228647	0.564079	0.310023	0.0412218	0.228637	1	292	1.37877
0.402226	0.0810077	0.0713015	NA	0	0.24499	0.593139	0.044371	0.412325	0.251298	0	155	-1.87175
0.346692	0.359362	0.272594	0	0.0493979	0.246972	0.29327	0.0361571	0.0493979	0.18376	1	95	0.352291
0.471936	0.35369	0	0.00410582	0	0.35369	0.46783	0	0	0.183473	1	133	-0.0754095
0.0775579	0	0.00042591	0.00042591	0	0.0315303	0.0775579	0.0315303	0	0.0243365	1	139	0.266751
0.132128	0.340384	0.158486	0	0.0263581	0.355412	0	0.0150278	0	0.1142	1	47	1.46431
0.538452	0.234487	0	0	0.0436337	0.234487	0.494818	0	0	0.171764	1	119	2.31971
0.0763436	0.316465	0.385244	0.186896	0.134737	0.458672	0.157432	0.215239	0.0810112	0.22356	1	357	1.20769
0.408908	0.0554422	0.00627659	0	0	0	0.469457	0.0113836	0	0.105719	1	93	0.951072
0.451198	0.136034	0.0695106	0.0108373	0	0.037808	0.394939	0.149986	0.070675	0.146776	1	145	1.12215
0.185538	0.347923	0.118567	0.00469459	0	0.00290006	0.0343543	0.303712	0.112378	0.123341	0	141	-0.0754095
0	0	0.065295	0.065295	0	0.00270348	0	0.00270348	0	0.0151108	0	307	-1.70067
0.165566	0.0195517	0.308223	0.107107	0.0159512	0.0702094	0.0619547	0.120186	0	0.0965275	0	343	0.0101306
0.00286372	0.00286372	0.145266	0	0	0.0681632	0	0.0681632	0.145266	0.0480651	0	294	-1.18743
0.341155	0.282947	0.115634	0	0	0.186729	0.341155	0.10479	0.132057	0.167163	1	247	1.54985
0.0559567	0.0920148	0.0559567	0	0	0.0137986	0	0.105813	0	0.0359489	1	67	-0.16095
0.288123	0.110765	0.125709	0.313918	0	0.398683	0.093194	0.437784	0.311475	0.231072	1	32	1.46431
0.2199	0.250879	0	0.143492	0.243312	0.0750971	0.000289741	0.361594	0.229947	0.16939	1	159	1.03661
0.816974	0.144289	0.0940845	0	0	0	0.590492	0.18099	0.00471195	0.203505	1	98	2.14863
0.0728362	0.235396	0.293297	0.111056	0	0.47851	0	0.255286	0.0356497	0.16467	1	39	0.951072
0.470695	0.368997	0.253374	NA	0.0742019	0.500918	0.151058	0.329971	0.195237	0.299819	0	57	0.523371
0.314573	0.10487	0.128166	0	0.0839825	0.51566	0.163006	0.150554	0.165888	0.180744	1	300	1.63539
0.146217	0	0.156746	0.060003	0	0.0598333	0.12481	0.0933327	0	0.0712157	1	291	1.20769
0.173712	0.245843	0.326893	0.0261985	0	0.334363	0	0.0908595	0	0.133097	1	149	1.12215
0.583217	0.349018	0.4692	0.108065	NA	0.302013	0.196839	0.130985	0.0389513	0.307203	1	330	0.779992
0.083199	0.430435	0.0132318	0.051278	0.0113745	0.470268	0	0.195398	0.0531353	0.145369	0	108	-1.52959
0.154059	0.0871766	0.244864	0	0	0.244864	0.0650168	0.0373481	0.0392135	0.0969491	1	306	0.266751
0.296851	0.17047	NA	NA	0.0476944	0.102989	0.372761	NA	0.24161	0.312617	1	355	0.865532
0.0452273	0.0452273	0.0657357	0.0657357	0	0	0	0	0	0.0246585	0	188	-1.78621
0.193427	0.102653	0.0529868	0.108786	0.0239327	0.250984	0.156051	0	0	0.098758	1	159	0.694451
0.0429506	0.0611757	0	0	0	0.0611757	0.0429506	0	0	0.0231392	1	156	0.523371
0.476796	0.00355372	0.218366	0.130493	0.153408	0.129071	0.395193	0.0890355	0.0209785	0.179655	1	299	2.14863
0.188983	0	0	0	0	0.045689	0.188983	0.045689	0	0.0521494	0	138	-0.16095
0.388108	0.0773483	0	0	0.0234751	0.124787	0.3137	0.0679889	0	0.110601	1	290	1.29323
0.427438	0.0910189	0.0146539	0	0	0.0910189	0.337704	0.118508	0.0141196	0.121607	1	143	1.37877
0.523839	0.245599	0.418963	0.150951	0.0749498	0.352629	0.631555	0.161507	NA	0.338571	1	95	-0.58865
0.144595	0.0705538	0.355259	0.0849853	0	0.301062	0.281411	0.0662488	0.110332	0.157161	1	118	1.89201
0.245329	0	0.0198026	0	0	0.0198026	0.245329	0	0	0.0589183	1	251	0.352291
0.671313	0.0989274	0.0433857	0	0.197558	0.033823	0.684206	0	0.0385549	0.196419	0	281	-0.0754095
0.673442	0.0284921	0.270623	0.0825069	0	0.0997483	0.383811	0.105859	0.27863	0.213679	1	277	0.0956707
0.291248	0	0	0	0.00158595	0.00158595	0.291248	0	0	0.0650742	0	230	-1.61513
0	0.166138	0	0	0.0620634	0.199058	0	0.00232503	0.0314682	0.0512281	1	252	1.37877
0	0	0	0	0	0	0	0	0	0	0	308	-1.52959
0.262104	0	0.0443639	0.0443639	0.00300323	0	0.262104	0.00300323	0	0.0687714	1	47	1.54985
0.16228	0.0654175	NA	0.177226	0.238211	0.139954	0.165005	0	0.27635	0.20433	0	83	0.694451
0.206339	0.304197	0.256361	0.157909	0	0.211576	0.243137	0.20151	0.0238453	0.178319	1	347	1.20769
0.893949	0.237992	0.469938	0.160869	0.0629469	0.13939	0.798941	0.15743	0.0221622	0.327069	1	335	0.694451
0.376069	0	0.304801	0	NA	0.253697	0.742433	0.153402	NA	0.379894	1	54	0.608911
0.0822071	0.0593222	0.14729	0.0147623	0.0781831	0.0834278	0.26553	0.218651	0.224785	0.130462	1	331	1.46431
0.269711	0	0	0.190324	0	0	0.240853	0.0288579	0.190324	0.10223	1	47	0.266751
0.204413	0.0939778	0.262151	0.0579464	0.0459676	0.152091	0.184334	0.361478	0.0844602	0.160758	1	352	0.865532
0.771632	0.103549	0.341972	0.127199	0.0936781	0.134221	0.695768	0.31521	0.00807815	0.287923	1	359	-0.67419
0.279181	0.0219745	0.138339	0.0366217	0	0.042416	0.267923	0.0700172	0	0.0951635	1	338	0.181211
0.277294	NA	0.083877	0	0	0	0.780742	0.0479951	0.0649608	0.213569	0	222	0.523371
0.382221	0.0283149	0.231156	0.030891	0.106124	0.220408	0.32644	0.188955	0.184447	0.188773	1	334	1.20769
0.00426476	0	0.044009	0	0.0213278	0	0.0774121	0	0.143325	0.0322599	1	149	0.865532
0	0.00111715	0.109384	0	0.00531495	0.108267	0	0.00531495	0	0.0254887	1	40	0.865532
0	0	0.0294602	0.144505	0	0.115045	0	0	0	0.0321122	0	292	-1.87175
0.498578	0.0253184	0.0413249	0.000279852	0.00221816	0	0.379372	0.0410451	0.0961057	0.120471	0	223	-0.50311
0	0	0	0	0	0	0	0	0	0	0	95	-0.845271
0.316537	0.464821	0.084101	0	0	0.551735	0.415739	0.0306919	0.127081	0.22119	1	208	-0.930811
0.610165	0	0.209256	0.0841471	0	0	0.604091	0.0605129	0.0706696	0.182094	1	225	1.29323
0.0351881	0	0.267873	0.153933	0.0461455	0.281021	0.0351881	0.120935	0	0.104476	0	131	-0.58865
0.365803	0	0.0392213	0	0.0346495	0.0602825	0.391436	0.0392213	0	0.103402	1	342	1.54985
0.202384	0	0.220069	0.174613	0.164435	0.0379499	0.169154	0	0.21461	0.131468	0	68	-0.33203
0.224897	0	0	0	0.235789	0.135346	0.224897	0	0.100443	0.102375	1	36	0.437831
0.500396	0.475482	0.419658	0.105574	0.0651231	0.419268	0.374379	0.336865	0.0181012	0.30165	1	351	1.37877
0.10953	0.0547958	0	0	0.10305	0.248182	0.2591	0	0.148468	0.102569	0	282	-1.18743
0.248984	0	0.140999	0	0.157629	0.0662677	0.301975	0	0.0200956	0.103994	1	304	0.779992
0.358363	0.174901	0.0166698	0	0	0	0.414886	0.0810399	0.0166698	0.118059	1	314	0.266751
0.589149	0	0.0877862	0.0661876	0.0286359	0.0173564	0.666303	0.101548	0	0.172996	0	248	0.437831
0.209957	0.0312582	0.0304634	0.0304634	0.0686887	0	0.0686887	0.00409445	0.182793	0.0696007	1	114	1.63539
0.0259694	0	0.0693422	0	0	0	0.0157461	0	0.0795654	0.0211803	1	82	-1.01635
0.512669	0.0139095	0.340779	0.135185	0.181976	0.229366	0.606573	0.122114	0.0922297	0.248311	1	341	-0.50311
0.00682746	0.0226704	0.0603246	0.0648713	0.0433192	0.0187465	0.0501467	0	0.00847058	0.0305974	0	246	0.437831
0.297508	0.183555	0.00758028	0.0611377	0	0.183555	0.353802	0.0443461	0.0416101	0.130344	1	48	1.54985
0.388148	0.0473787	0.413266	0.078658	0.179336	0.243095	0.313561	0.31691	0	0.220039	0	324	1.03661
0.181582	0.0947647	0.130823	0.130823	0	0.0947647	0.155222	0.0462814	0.0726413	0.100767	0	343	-1.18743
0.554462	0.0231228	0	0	0	0	0.554462	0.0231228	0	0.128352	1	286	0.694451
0.431561	0	0.105649	0.050853	0.0208942	0	0.431561	0.0208936	0.0130084	0.11938	1	319	0.181211
0.260281	0.0479385	0.23425	0.0180161	0.248796	0.308154	0.242265	0	0.0479385	0.156404	0	127	0.0101306
0	0	0.118902	0	0	0	0.118902	0	0	0.0264226	1	78	-0.0754095
0.232651	0	0.128035	0	0	0	0.232651	0.128035	0	0.0801525	1	120	0.437831
0.330146	0.00664146	0.353979	0	0.105378	0	0.0784761	0.167281	0.0470478	0.120994	1	285	0.523371
0.104797	0.126048	0	0	0	0	0.104797	0.126048	0	0.0512989	0	33	-0.58865
NA	NA	NA	0.036103	0.402342	NA	NA	NA	NA	NA	1	33	0.779992
0.474185	0	0.0512947	0.269897	0	0	0.42289	0	0.269897	0.165352	1	164	1.29323
0.0905609	0	0	0	0	0	0.0905609	0	0	0.0201246	1	171	1.12215
0.89947	0.347779	0.164495	0.184603	0.32544	0.0290622	0.710565	0.111663	0.290753	0.340426	0	175	-0.24649
0.257356	0.115613	0.01696	0	0	0	0.146909	0	0.022126	0.0621071	0	256	-1.35851
0.142537	0	0.125845	0.163422	0.278085	0.0926147	0.142537	NA	0.22134	0.199555	1	58	0.0101306
0.00377109	0.0257816	0.0897007	0.0257816	0.0319655	0	0.00377109	0.0319655	0.0897007	0.0336042	1	101	-0.50311
0.431725	0.0656272	0	0	0.0124742	0.21601	0.513337	0.085498	0.158972	0.164849	1	149	1.03661
0.404471	0.166653	0.454501	0.131793	0.175843	0.155729	0.374573	0.213391	0.0734545	0.238934	1	340	-0.24649
0.432187	0	0.21182	0.0558261	0.11203	0	0.347376	0.166926	0	0.147352	1	241	0.266751
0.152352	0.0340342	0.140996	0.060335	0	0.0985346	0.235461	0.0892597	0.0272073	0.093131	0	237	-1.52959
0.460798	0.0298638	0	0	0	0	0.460798	0	0.0298638	0.109036	0	194	-0.75973
0	0	0	0	0	0	0	0	0	0	1	34	1.20769
0.153933	0	0	0	0.18788	0.0476785	0.153933	0.18788	0.0476785	0.0865537	1	139	1.12215
0.0985794	0.0432188	0.0447016	0.146184	0.00849174	0.0878862	0.0553606	0.00510402	0	0.0543918	0	62	-1.18743
0.479356	0.315718	0.204911	0.0854646	0.17668	0.266032	0.455771	0.326418	0.117734	0.269787	1	285	-0.24649
0.259679	0.335003	0.412593	0.253283	0.105802	NA	0.198008	0.402797	0.0645046	0.293384	1	124	-0.50311
0	0.43392	0	0	0	0	0.43392	0.00612417	0.00612417	0.0977876	0	267	0.352291
0.27358	0.0365181	0.257696	0.163596	0	0	0.241573	0.101226	0.199837	0.141559	0	156	-0.50311
0.561891	0.127146	0.128236	0	0.074892	0.130291	0.668739	0.0590491	0.00650904	0.195195	0	364	0.0956707
0.409711	0.0645974	0.115366	0.127838	0.012472	0.008876	0.409711	0.0557214	0	0.13381	0	345	0.0956707
0.39035	0.0240685	0.16651	0.0980227	0.00543284	0.0392551	0.39035	0.0627558	0.00402264	0.131196	1	241	-0.24649
0.122857	0.0308569	0	0.0524004	0	0	0.128497	0.156816	0.067919	0.0621496	1	76	-0.0754095
0.0634732	0.0968413	0	0	0	0.0634732	0	0	0.0968413	0.0356254	0	38	0.437831
0.0262128	0.0983231	0	0	0	0.0924891	0.217025	0	0	0.0482278	0	100	0.0101306
0.259612	0	0	0	0	0	0.259612	0	0	0.0576915	0	73	-0.930811
0.378118	0	0.107899	0.0393624	0.0149555	0	0.378118	0.127025	0.0149555	0.117826	1	334	-0.33203
0.375208	0.157368	0.0249455	0	0.161015	0.187978	0.573219	0.16468	0.0120206	0.184048	0	248	-0.41757
0.27748	0	0.00488944	0.00488944	0	0	0.27748	0	0	0.0627487	0	195	-0.930811
0.22252	0.0237396	0.000516631	0	0	0	0.19878	0.000516631	0	0.0495636	1	266	-0.50311
0.364935	0	0.0720862	0	0	0	0.364935	0.0514974	0.058109	0.101285	1	318	2.23417
0.176141	0	0.123972	0.0117903	0.00259734	0.141643	0	0.117031	0.0207043	0.0659866	1	343	0.0101306
0.356586	0.143866	0	0	0	0	0.288779	0.0760592	0	0.0961434	0	49	-1.01635
0.326332	0.171742	0.110136	0.0764998	0.0966815	0.0230802	0.158583	0	0.0479098	0.112329	1	334	-1.35851
0.229234	0.0684684	0.130781	0	0.0994555	0.167855	0.229234	0.269885	0.0910367	0.142883	1	356	-0.16095
0.458444	0	0.178161	0	0	0.0354675	0.417616	0.158921	0.0570561	0.145074	1	346	-0.67419
0.183796	0	0	0	0	0	0.183796	0	0	0.0408436	1	72	-0.0754095
0.407809	0.0131737	0.141541	0	0.218512	0.0967947	0.41497	0.0725723	0.0467361	0.156901	0	329	-0.930811
0.225072	0.0748961	0	0.0109446	0.0382176	0.338337	0	0.209925	0.199132	0.121836	0	77	0.779992
0.321658	0.173538	0.142226	0.158061	0	0	0.242276	0.0783209	0	0.124009	0	196	0.181211
0.0016726	0.068002	0.146051	0	0.0263757	0.0263757	0	0.0016726	0.0780489	0.0386887	0	330	-1.27297
0.233736	0	0	0	0	0.00516132	0.233736	0.00516132	0	0.0530883	0	334	-0.845271
0.414018	0.0891024	0.217327	0	0.0050639	0.161111	0.456548	0.0827663	0.0365235	0.162495	1	257	-0.67419
0.517415	0.166222	0.468489	0.0982571	0.121833	0.256309	0.425568	0.205807	0.158593	0.268722	0	328	0.352291
0.573886	0	0.0160424	0.00243068	0.102621	0.056032	0.52628	0.0602004	0.0476058	0.1539	1	306	1.72093
0.0657944	0.00423484	0.018866	0.018866	0.00558035	0.066566	0.0615596	0	0.0609856	0.0336059	1	322	0.181211
0.27838	0.0941324	0.0299742	0.0429136	0	0	0.227161	0.0299742	0	0.0780596	0	295	0.437831
0.324143	0.0990419	0.152214	0.0303295	0.0314473	0.0674465	0.27555	0.122588	0.0151533	0.124213	0	354	-2.04283
0.267887	0.0654508	0.111591	0.109113	0	0	0.377	0.153626	0.107485	0.132461	1	268	-0.16095
0.431304	0.105227	0.0406748	0.0388261	0	0	0.540098	0.202475	0.119407	0.164224	1	335	0.266751
0.414543	0.0415471	0.211164	0	0	0.017357	0.388613	0.017357	0	0.121176	1	269	-0.75973
0.372691	0	0.0668195	0	0	0	0.305872	0.0136517	0.0136517	0.0858539	1	181	1.03661
0.131252	0.0326374	0.0053478	0.0323098	0	0.0595995	0.131252	0	0	0.0435997	1	342	1.54985
0.214987	0.00198155	0.0678929	0	0.0521893	0.0176851	0.214987	0	0	0.0633026	1	320	0.951072
0.797706	0.204168	0.213592	0.00162892	0.00193242	0.1754	0.798999	0.11369	0.126401	0.270391	1	281	-0.16095
0.435647	0.0452354	0.0467482	0	0.241474	0.0441549	0.628057	0.0870747	0	0.169821	1	338	-0.67419
0	0.123013	0.147251	0	0	0	0	0.0242383	0	0.0327224	1	34	-1.01635
0.00511375	0.152946	0.223913	0.0946184	0.0131893	0.0747092	0.0243104	0.0661241	0.248212	0.100348	1	343	1.29323
0.226719	0	0	NA	0.0552412	0	0.439357	0	0.188805	0.139592	0	79	-0.33203
0.243802	0	0.0559648	0	0.122761	0	0.121041	0.0559648	0	0.0666149	1	39	1.63539
0.2	0	0	0	0	0	0.2	0	0	0.0444444	1	88	0.694451
0.137522	0	0.108212	0	0	0	0.137522	0.00682265	0.101389	0.0546075	1	187	2.23417
0.11898	0	0.0628262	0	0.00510597	0.117822	0.11898	0.146563	0	0.0633639	0	348	-0.0754095
0.146216	0.389012	0	0	0.0805117	0.277119	0.0890086	0.0885886	0	0.11894	1	108	0.0956707
0.435594	0	0	0	0	0	0.394384	0	0.0412104	0.0967987	1	89	0.951072
0.103255	0	0.0133138	0	0	0	0.103255	0.0133138	0	0.0259041	1	72	-1.10189
NA	NA	NA	NA	NA	NA	NA	NA	NA	NA	0	33	-1.01635
0.133969	0.109179	0.134459	0	0.111581	0.0154773	0.133969	0.101778	0	0.0822681	1	350	0.694451
0.415713	0	0.0294524	0.00539787	0.376557	0.114629	0	0	0.17784	0.124399	1	83	1.12215
0	0.440595	0	0	0	0	0.440595	0	0	0.09791	0	263	-0.845271
0.736115	0.104199	0.0357741	0.0357741	0	0.104199	0.736115	0.085128	0.085128	0.213604	0	165	-1.70067
0.278347	0	0.208883	0.134066	0	0.054447	0.278347	0.19195	0	0.127338	1	306	1.12215
0.235935	0.0142323	0.103992	0	0.0203207	0	0.245254	0.0787581	0	0.0776103	1	282	0.779992
0.340878	0.244897	0.0138857	0.204308	0	0.139109	0.322192	0.297217	0.219227	0.197968	1	234	1.54985
0.426166	0.282279	0.130446	0.056978	0	0.282279	0.234774	0	0.162244	0.175018	1	274	0.608911
0.689732	0	0.0317933	0.0317933	0.0385504	0	0.668876	0.0689225	0.0866167	0.179587	1	136	0.865532
0	0	0.00468778	0	0.421097	0	0.421097	0.00468778	0	0.0946188	1	254	0.608911
0	0	0.00237832	0.15582	0.366215	0.366215	0.03331	0.227751	0.169843	0.146837	1	36	0.352291
0.205216	0.00203031	0	0	0	0	0.205216	0.00203031	0	0.0460547	1	181	1.46431
0.10796	0.318156	0.0996718	0.210196	0.0996718	0.330447	0.293278	0.293278	0.330447	0.231456	1	50	1.46431
0.194356	0	0	0	0.0311431	0.0444064	0.129924	0	0	0.0444255	1	112	1.12215
0.396701	0.332787	0.0324013	0	0.0333004	0.365188	0.523733	0.160333	0	0.204938	0	53	-0.33203
0.129539	0	0	0	0	0	0	0.129539	0	0.0287865	0	30	-0.845271
0.0238829	0.0929079	0.196239	0	0.0384562	0.0709661	0.0238829	0.109075	0.244916	0.0889251	1	248	0.523371
0.0643269	0.0568365	0.113909	0.0316803	0	0	0.0643269	0.0570726	0.0316803	0.0466481	1	225	1.37877
0.463204	0	0.214129	0	0	0.0649999	0.384909	0.0368299	0.164004	0.147564	0	115	-1.44405
0.0825187	0.250327	0.108035	NA	0.14377	0.013078	0.0803591	0.0453462	0.178539	0.139999	1	317	0.523371
0.365393	0	0.016008	0	0.0432555	0	0.365393	0.016008	0.0432555	0.0943681	1	128	0.266751
0.166403	0	0	0	0	0	0.166403	0	0	0.0369783	1	43	0.352291
0.275532	0	0	0	0.200681	0.0170432	0.324452	0.134718	0	0.105825	1	37	-0.58865
0	0	0	0	0	0.122103	0	0	0.122103	0.0271339	0	42	-0.845271
0.545877	0	0.176792	0.0993911	0	0	0.430712	0.161019	0	0.157088	1	56	0.865532
0.109314	0	0	0	0	0	0.109314	0	0	0.024292	0	216	-0.58865
0.449156	0.143034	0.185364	0.00619869	0.0933518	0.152115	0.477141	0.322282	0.149614	0.219806	1	325	1.29323
0.406243	0.108064	0.166816	0.109524	0.217	0.308764	0.451096	0.329994	0.287484	0.264998	1	352	0.779992
0.10584	0	0	0	0	0	0.0681226	0	0.0377173	0.02352	1	254	-1.61513
0.267826	0.0269573	0.295004	0.0665374	0	0.124589	0.40417	0.0403324	0.045842	0.141251	1	218	0.694451
0	0	0.233416	0	0.0556471	0.16102	0	0.0732023	0.37688	0.100018	1	88	0.266751
0	0	0	0	0	0.150328	0	0.0924645	0.0578634	0.0334062	0	46	-0.58865
0.246021	0	0	0	0	0	0.246021	0	0	0.0546714	0	166	-0.16095
0.111243	0.00998512	0.018414	0.0614997	0.0177221	0.0815684	0	0.018414	0.123574	0.0491578	0	350	-0.67419
0.6199	0.141126	0.120985	0.0168099	0	0.00014605	0.761026	0.104029	0	0.196002	0	258	0.694451
0.164089	0	0.164089	0	0	0	0	0	0	0.0364642	1	35	0.437831
0.645885	0.109053	0.261493	0.0932907	NA	0.0925279	NA	0.129894	0.253901	0.346308	0	88	1.12215
0.464602	0	0	0	0.0374229	0.446172	0.880111	0	0.0374229	0.207303	0	105	-1.44405
0.341972	0	0.00616003	0	0.00616003	0.0906124	0.432585	0	0	0.0974988	0	139	-1.27297
0.593529	0.0416585	0.0386998	0	0.0236988	0.0529784	0.57925	0.0416585	0.0236988	0.155019	0	232	-1.01635
0.0315018	0.160115	0.168565	0.101362	0.02901	0.160366	0	0.112786	0.118889	0.0980662	1	273	-0.16095
0.387734	0.0480605	0.149059	0.233585	0.225959	0.167458	0.288992	0.284247	0.133108	0.213133	1	346	-0.16095
0.224133	0	0	0	0	0	0.429214	0	0.205081	0.0953809	1	35	-0.930811
0.272004	0	0	0.0157865	0	0.0900945	0.23792	0.0498706	0.0900945	0.0839745	0	75	-0.41757
0.502599	0	0	0	0.0305589	0.00413805	0.502599	0	0.0346969	0.119399	1	179	1.12215
0.076994	0	0	0	0	0.00245994	0.076994	0.00245994	0	0.0176564	0	105	-1.35851
0.275983	0.19914	0.379668	0	0	0	0.47091	0	0.375455	0.189017	1	160	1.80647
0.595486	0.258771	NA	0.243957	0.329691	0.515697	0.0764627	NA	0.181119	0.421306	1	150	1.54985
0.460048	0.275267	0.0514561	0	0	0.37663	0.204397	0.447702	0	0.201722	1	78	1.97755
0.522165	0.325011	0.518955	0	0.0368631	0.248087	0.0368631	0.0737146	0	0.19574	1	31	0.266751
0.176626	NA	0.0311908	0	0	0.207817	0.676262	0	0	0.196462	1	65	-1.10189
0.363678	0.0383989	0.122768	0.10603	0.22828	0.17523	0.416955	0	0.175003	0.180705	1	282	1.29323
0.235332	0.244648	0.0697545	0.0519234	0.103294	0.0280728	0.0881762	0.229021	0.1025	0.12808	1	305	1.20769
0	0	0	0	0	0	0	0	0	0	1	73	0.694451
0.245064	0.0484164	0.150194	0.0412012	0.0805288	0.232772	0.245064	0.0904351	0.0207952	0.128274	0	211	-0.58865
0.0987214	0	0.00825056	0	0.0987214	0	0.438677	0	0.430426	0.119422	0	35	-0.0754095
0.316699	0	0.100809	0	0.00582035	0.100809	0.310879	0	0	0.0927795	0	226	-0.24649
0.302946	0.0273766	0.0127	0	0.0239641	0.0366641	0.275569	0.0242824	0.0242824	0.080865	0	199	-0.845271
0.454182	0	0	0	0	0.00227519	0.0612226	0.00227519	NA	0.11504	0	227	-0.67419
0.218138	0	0.251763	0	0.0448586	0.184827	0.0336251	0	0.229686	0.106989	1	62	-0.41757
0.0866531	0.0931637	0	0.0931637	0.0459216	0	0.0866531	0	0.0459216	0.0501641	0	53	-1.10189
0.0291433	0.0612275	0.0715815	0	0	0	0.0291433	0.132809	0	0.0359894	0	143	0.352291
0.576955	0	0.0477922	0.221336	0.234972	0.246644	0.369308	0.0434756	0.00229926	0.193643	1	334	-0.16095
0.530752	NA	0.186637	0	0	0.151692	0.711772	0.0960573	0.186637	0.271085	1	287	0.865532
0.111201	0	0	0.0492619	0	0	0.0619394	0	0	0.0247114	0	227	-0.67419
0.450626	0.0107148	0.166442	0	0.11655	0.188566	0.439911	0.118325	0	0.165682	0	323	0.0101306
0.00659367	0	0.0882407	0.0301943	0	0	0.00659367	0.0580464	0	0.0210743	1	358	0.352291
0.602212	0.106282	0.0615065	NA	0.0977198	0.167789	0.165103	0	0	0.171111	0	292	-0.41757
0.165709	0	0.133373	0	0.0598234	0.000499856	0.238759	0	0	0.0664627	0	161	-1.44405
0.234355	0.10499	0.17308	0	0	0.00851273	0.20498	0	0.03458	0.0844996	1	234	0.266751
0.32457	0	0.0803431	0.0340267	0	0	0.390623	0.256585	0.0871378	0.130365	1	322	1.03661
0.0103618	0	0.0104511	0.0242245	0.149201	0.0685816	0.14579	0.0685816	0	0.0530213	0	319	-1.70067
0.441064	0.0706839	0.0534904	0.124174	0.288798	0	0.729862	0	0	0.189786	0	31	-1.44405
0	0.0118337	0.0484005	0.051881	0.0623574	0.0484005	0	0.0223101	0	0.0272426	0	210	0.437831
0.635924	0	0.0224282	0	0.118221	0	0.517703	0	0.0224282	0.1463	1	212	0.181211
0.46889	0.0854008	0.187603	0.0140678	0.181101	NA	0.238	0.229344	0.217181	0.246796	0	51	-0.58865
0.448429	0.174373	0.130011	0.182214	0	0.0643901	0.381442	0.0198012	0	0.155629	1	233	-0.75973
0.427548	0	0.189155	0	0	0.046688	0.285081	0.00417286	0.00417286	0.106313	1	219	0.523371
0.362892	0.202179	0.0858132	0	0.202179	0.274588	0.369402	0.0822742	0	0.175481	1	141	-0.0754095
0.167038	NA	0.172779	0.0175254	0.197532	0.12356	0.594283	0.0717633	0.141074	0.222287	1	165	2.40525
0.443765	0	0	0	0	0	0.443765	0	0	0.0986145	1	215	0.437831
0.526473	0.486287	0.2437	0.125424	NA	0.432725	0.0381594	NA	0.388685	0.40758	1	276	-1.70067
0.498324	0	0.211962	0.0744957	0	0.273693	0.0801098	0.138881	NA	0.207627	0	82	-0.0754095
0.114222	0	0.0128934	0	0	0.187526	0.301748	0	0.0128934	0.0699204	1	119	0.352291
0.31736	0.0202327	0.0452593	0	0	0.0570358	0.286612	0	0.0392042	0.0850782	0	226	0.523371
0.471983	0.315463	0.290441	0.138055	0.311544	0.122156	0.960331	0.275165	NA	0.395464	0	36	-1.44405
0.441609	0	0	0.0123032	0.0123032	0	0.441609	0	0	0.100869	1	83	-1.10189
0.506878	0	0.00489345	0.00129037	0.0913612	0.0651582	0.138356	0.0651582	0.273557	0.127406	1	60	0.266751
0.210334	0	0	0	0	0.0855163	0.247793	0.0374589	0.0855163	0.0740688	1	40	1.89201
0.25233	0	0	0	0.123947	0	0.128383	0	0	0.0560733	1	35	-0.58865
0.105478	0.00621667	0	0	0	0	0.105478	0	0.00621667	0.024821	1	68	0.0101306
0	0.0549766	0.0323848	0	0	0.15467	0.15467	0.0873613	0	0.0537848	0	237	-1.27297
0.830839	0.094716	0	0.0817622	0	0	0.830839	0.0975329	0.0845792	0.224474	0	324	-0.930811
0.680636	0	0.0178675	0.0178675	0	0	0.680636	0	0	0.155223	1	213	0.437831
0.0514556	0.0878128	0.00952416	0	0	0.0401261	0.33823	0.113945	0.286775	0.103097	1	171	1.03661
0.150594	0	0	0	0	0	0.150594	0	0	0.0334653	0	104	-1.95729
0.405304	0.180577	0.352173	0.0589856	0.0120694	0.1793	0.330213	0.384056	0.0547478	0.217492	1	363	-0.33203
0.42301	0.00541877	0.10777	0	0.0763539	0	0.446349	0.0259976	0.0233388	0.123138	1	320	-1.18339
0.0949181	0.0226533	0.00354057	0.00354057	0	0	0.0554818	0.0620897	0	0.0269138	1	339	0.227291
0.352331	0.0127945	0.203276	0.00630618	0.0653925	0.0481771	0.352331	0.360559	0.182433	0.175956	0	359	-1.18339
0.161974	0	0.0359915	0	0.0457068	0	0.207681	0.0359915	0	0.0541495	1	357	1.10897
0.26035	0.0357041	0.0805983	0.0809117	0	0.0912181	0.286373	0.10224	0.0510188	0.109824	1	227	-0.125379
0	0.312481	0	0	0	0.241618	0	0.0708635	0	0.0694402	0	150	-0.654385
0.271924	0.0573493	0.122386	0.0607601	0.0500254	0.186551	0.40845	0.108411	0.0855733	0.150159	0	328	0.403627
0.0411873	0.28365	0.0536774	0.103454	0.30737	0.0922833	0.0186758	0.085401	0.0256788	0.112375	0	218	-1.35973
0.147286	0.0205451	0.051093	0	0.0789726	0.247989	0.147286	0.15642	0	0.094399	0	363	-0.654385
0	0	0.0424952	0	0.0424952	0	0	0	0	0.00944337	1	320	-1.53606
0.628688	0.246316	0.10833	0.0714071	0.0707416	0.236676	0.609915	0.402416	0.0513943	0.269543	1	332	1.46164
0.210223	NA	0.521641	0.162602	0.121192	NA	0.444368	0.366054	0.166689	0.369199	0	318	0.932632
0.170731	0.035466	0	0	0	0	0	0.0247032	0.159968	0.0434297	1	223	1.63797
0.290254	0	0.00980393	0.211787	0.211787	0	0.290254	0.00980393	0	0.113743	1	196	-0.83072
0	0	0	0	0	0	0	0	0	0	1	131	0.0509562
0.632188	0.0852543	0.00143642	0	0	0	0.632188	0.0866907	0	0.159751	1	299	-0.83072
0.18379	0.138204	0.0500774	0.0500774	0.0365054	0.258115	0.18379	0.0834054	0	0.109329	1	294	1.81431
0.537003	0.0771032	0.107639	0.0990163	0	0.140577	0.41528	0.0572544	0.167952	0.177981	0	313	-1.35973
0.296819	0	0.0671965	0	0.0789508	0.182074	0.263078	0.120017	0.174464	0.1314	1	248	0.227291
0.187658	0	0.00703439	0	0	0	0.149651	0.00703439	0.038007	0.0432651	0	296	-0.83072
0.164821	0.0750973	0.455909	0.135961	0.12372	0.0946035	0.178465	0.269778	0.0128378	0.16791	1	357	0.579962
0.24843	0	0.241882	0.080094	0.0703165	0.140556	0.22513	0.162217	0.00403142	0.130295	0	308	-0.301714
0.466582	0.0803574	0.41886	0.0392417	0.0544586	0.198643	0.547593	0.218156	0.0131663	0.22634	0	327	-0.125379
0	0.250383	0.250383	0.140663	0.140663	0.0206756	0	0.0206756	0	0.0914938	1	77	1.2853
0.471603	0.0646051	0.0978885	0.0412188	0	0.46438	0.721795	0.20717	0.0181611	0.231869	1	148	1.99064
0.221448	0	0	0	0	0	0.221448	0	0	0.0492107	1	195	0.932632
0.347149	0.486405	0.052439	0	0.0064652	0.227954	0.757666	0	0	0.208675	1	115	1.2853
0.269564	0.0741299	0.189768	0	0.130421	0.0845515	0.251189	0.161756	0.0257259	0.131901	1	287	1.2853
0.206313	0	0.00116212	0	0	0.062065	0.173555	0.028145	0	0.05236	1	240	-0.478049
0.491964	0.345953	0.0842642	0.0100143	0.100014	0.202469	0.172513	0.101032	0.41223	0.213384	1	257	-1.53606
0.36066	0.000530667	0.371706	0.00588719	0.00737446	0.349764	0.48558	0.0517316	0.140917	0.197128	0	360	-1.18339
0	0.0541259	0	0	0	0.0541259	0	0.0113168	0.0113168	0.0145428	0	262	-1.53606
0.0740514	0	0	0	0	0.00609966	0.0740514	0	0.00609966	0.0178113	0	40	0.227291
0.22477	0.00604553	0.194751	0	0.0649989	0.0984797	0.22477	0.152068	0.0979564	0.118205	1	335	0.932632
0.295128	0.00137023	0.0310761	0.0310761	0.00557675	0	0.264194	0.0104664	0.0344541	0.0748158	0	273	0.227291
0.38613	0.0721103	0.188897	0.0224239	0.013621	0.0566403	0.368408	0.0573341	0.0509202	0.135165	0	317	-0.478049
0.422543	0.138607	0.475258	0.0938436	0.0518948	0.0727411	0.416697	0.14557	0.00739531	0.202728	0	275	0.227291
0.161888	0	0	0	0.0489227	0.0495491	0.161888	0.0495491	0.0489227	0.0578577	1	120	0.0509562
0.372482	0.00286234	0.0383903	0.235495	0	0	0.372482	0.0383903	0.238357	0.144273	0	224	-0.301714
0.633519	0.140685	NA	0.244629	0.262635	0.330087	0.403616	0.378371	0.327887	0.365797	1	287	1.2853
0.259157	0.0277224	0.0804371	0.0338141	0.0687747	0.183026	0.257011	0.0327776	0.00720108	0.105547	0	354	-0.654385
0.858496	0.335071	0.0655576	0.0282706	0	0.318704	0.815706	0.037287	0.199687	0.29542	0	304	0.403627
0	0	0	0	0	0	0	0.0671216	0.0671216	0.0149159	0	130	0.756297
0.456843	0.0624282	0.0184082	0	0	0.0564335	0.594112	0	0	0.132025	0	255	-0.654385
0.526599	0	0	0	0.046247	0	0.526599	0	0.046247	0.127299	1	124	0.932632
0.326657	0.248603	0.249241	0.281078	0.099139	0.360389	0.325214	0.128503	0.0768054	0.232848	1	338	0.227291
0.354435	0.0869031	0.0571264	0.0118167	0.0434281	0.127659	0.340366	0.141101	0.0501263	0.134774	1	111	0.756297
0	0	0.193488	0.033622	0	0	0	0.0918972	0.135213	0.050469	0	110	-0.478049
0.0301974	NA	0.0332838	0.00979487	0.00979487	0.0406895	0.505961	0.184415	0.0960569	0.16833	0	341	-1.18339
0	0.00330442	0.0495399	0.0462355	0	0	0	0	0	0.0110089	0	286	-0.301714
0	0.00729298	0.168766	0.0841532	0	0	0	0	0.0919055	0.0391242	1	99	-1.00705
0.231913	0.0318315	0.0199752	0.0199752	0.0663712	0	0.13371	0	0	0.0559752	1	193	1.46164
0.332598	0.208188	0.439993	NA	0.0681535	0.532297	0	0.0497044	0.14925	0.254088	0	140	-0.654385
0.0742216	0	0	0	0	0	0.0742216	0	0	0.0164937	1	223	1.81431
0	0.002068	0.194503	0.002068	0	0.472508	0.194503	0.00380256	0.476311	0.149529	1	276	1.99064
0.457323	0.0183626	0.0326477	0.0406661	0.240033	0.085221	0	0.0858105	0.273823	0.137099	0	332	-1.00705
0.0354469	0	0.0641125	0	0.04442	0	0.0354469	0	0.108532	0.0319954	1	289	1.10897
0.0897151	0.053736	0	0	0.228115	0	0.0117765	0.105233	0.238545	0.0807911	1	306	1.63797
0.272801	0	0.129378	0.0532496	0.079906	0.0404759	0.213812	0.148631	0.164372	0.122514	1	249	0.403627
0.266905	0.0973915	0.100368	0.173773	0.0205255	0.216118	0.387333	0.111064	0.165358	0.170982	1	324	1.81431
0.0719018	0.0174892	0.188298	0.0682753	0	0	0	0.035239	0.100849	0.0535615	1	326	1.46164
0.15103	0	0	0.0401114	0	0	0.191141	0	0	0.0424759	1	113	-0.301714
0.149457	0.0161208	0.200074	0.140878	0	0.0280547	0.0472498	0.134136	0.132972	0.094327	1	242	1.63797
0.0461904	0	0.0640931	0.0640931	0	0	0	0	0.0461904	0.0245075	1	250	0.756297
0.179217	0.482113	0.138467	0	0	0.141843	0.513	0.0811106	0	0.170639	1	259	0.579962
0.268595	0.319178	0.397667	0	0	0.0692831	0.322081	0.0395008	0.180286	0.177399	1	133	1.63797
0.380675	0.288063	0.274876	0	0.0314749	0.366962	0.476872	0.124052	0.0557475	0.22208	0	286	-1.00705
0.118596	0.0243754	0.154328	0.0429845	0	0	0.0306207	0.167996	0.00694697	0.0606497	1	168	1.2853
0.0564659	0.0245686	0.139407	0.0745374	0.0161647	0.00648231	0	0.00648231	0	0.036012	1	260	0.0509562
0.111178	0	0.0524427	0.0290427	0.00247008	0.0692907	0.111178	0.0193181	0.0290427	0.047107	1	238	-0.83072
0.126343	0	0	0	0	0	0.0674184	0	0.0589251	0.0280763	1	260	0.579962
0.201655	0	0	0.00512281	0	0	0.149212	0.00512281	0.0524423	0.0459506	0	307	-1.35973
0.443322	0	0.109333	0.0374284	0	0.283615	0.276232	0.114774	0	0.140523	0	361	0.756297
0	0.0393894	0	0	0	0.0355535	0	0.123954	0.049011	0.0275453	0	344	0.227291
0.38938	0.0421114	0.103571	0.0779518	0	0	0.351265	0	0.105846	0.118903	1	280	1.63797
0.481124	0.0622376	0.268649	0.0610164	0.17522	0.23981	0.446267	0.12503	0.000492853	0.20665	1	361	0.579962
0.4097	0	0	0	0	0	0.452623	0.0429232	0	0.100583	1	269	0.756297
0.243942	0	0.0936929	0	0.0265957	0.270538	0.0796745	0	0.0140184	0.0809401	0	222	-1.35973
0.396294	0	0.0479419	0.0153111	0	0.103252	0.396294	0.0399994	0	0.11101	1	286	0.403627
0.241652	0.210674	0.116396	0.195993	0.0760329	0.0513547	0.160639	0.115165	0.14067	0.145397	0	359	-1.00705
0.24376	0.138593	0.000932449	0	0.0336914	0.032759	0.105166	0.0835366	0.0835366	0.0802195	0	358	0.932632
0.0467356	0.00280507	0.0609967	0.00750148	0.0990467	0.081413	0.0747723	0.00780025	0.00278057	0.0426502	1	343	0.227291
0.242187	0	0.0210761	0.0210761	0	0.011566	0.242187	0.011566	0	0.0610731	1	362	-0.301714
0.011595	0	0.0582225	0.0521728	0	0.0624054	0.011595	0.111352	0.0614489	0.0409768	0	276	-1.53606
0.0224328	0.433315	0.0269106	0	0.0780541	0	0.0451935	0.0663337	0.417445	0.121076	0	188	-1.00705
0.466911	0.0868798	0.0728782	0.084303	0.210242	0.0249486	0.183313	0.00125415	0.00125415	0.125776	1	180	1.2853
0.51525	0	0.0225227	0	0	0.119538	0.51525	0.0680957	0.0739645	0.146069	1	316	0.756297
0	0.149945	0.110027	0	0	0.0438412	0.190104	0	0.165701	0.073291	0	357	1.46164
NA	NA	NA	NA	NA	NA	0.672507	NA	NA	NA	1	33	1.10897
0.265651	0.0556555	0.0361847	0.0361847	0.0976883	0.000609722	0	0.0699053	0.247504	0.0899315	0	357	-1.18339
0.066601	0	0.0432109	0	0	0.066601	0	0.0432109	0	0.0244026	1	281	0.932632
0	0.00152569	0.230974	0	0.0350412	0.0118813	0.145385	0.0639554	0	0.054307	0	264	-1.53606
0.28681	0	0	0.00104394	0.00976132	0	0	0.00976132	0.285766	0.0659047	0	246	-1.35973
0.198214	0.0747645	0.142499	0.131734	0	0.0258224	0.129459	0.224797	0.214229	0.126836	1	76	1.2853
0.0112676	0.0477921	0.0112676	0	0.038324	0.0623972	0.0623972	0.0477921	0.038324	0.0355069	1	329	0.0509562
0.02699	0.0561193	0.0326433	0.0734627	0.0147653	0	0.0194592	0	0.0746425	0.0331203	0	279	-1.7124
0.120204	0	0.0840356	0.105612	0.0498998	0.0217125	0.164426	0.195326	0.0217125	0.0847698	0	364	-0.301714
0	0.000981559	0	0	0.071353	0	0	0.0723345	0	0.0160743	0	174	-0.478049
0.474174	0.205008	0.105435	0.232369	0	0	0.292329	0.276565	0.173794	0.195519	1	195	-0.478049
0.21452	0.107531	0.0147201	0.0685852	0	0.25804	0.207586	0.238994	0.0761398	0.131791	0	276	-0.83072
0.0303386	0	0.0568586	0.0251062	0	0.00894887	0.00894887	0.0819648	0.0303386	0.0269449	0	173	-1.7124
0.270424	0.192114	0.089435	0	0	0.192114	0.270424	0.00438935	0.0850456	0.122661	0	268	-0.478049
0.0140454	0	0.0985278	0.0140454	0	0	0	0	0.0985278	0.0250163	0	83	-1.53606
0.186991	0.0914163	0.107361	0	0.0783129	0.103524	0	0.11915	0.114474	0.0890255	0	322	-1.7124
0.13071	0.0107083	0.207813	0.113931	0	0.0107083	0.13071	0.0938814	0	0.0776069	1	361	-0.478049
0.323158	0.0531107	0.069732	0	0.178149	0.0469769	0.276181	0.0166213	0.178149	0.126898	0	123	-1.7124
0.523742	0	0.112007	0.0665024	0.042144	0.0294778	0.523742	0.0581712	0	0.150643	0	145	0.403627
0	0.0537896	0.208121	0.0437969	0	0.0526274	0	0	0.145501	0.0559818	1	239	1.99064
0.0800842	0.0248557	0	0	0	0	0.0800842	0	0.0248557	0.02332	0	136	-1.53606
0.322351	0	0.101678	0	0	0	0.374457	0	0	0.0887208	1	62	0.932632
0.308979	0	0	0	0.0187855	0.0932645	0	0.0744789	0.308979	0.0893875	1	261	0.932632
0.108707	0.107911	0.130629	0.110984	0	0	0.12381	0.118598	0	0.0778486	0	81	-1.7124
0.567434	0.00876303	0.149193	0	0.0498121	0.0903045	0.485893	0.099381	0	0.161198	1	144	-0.83072
0.289764	0.0689467	0.0289232	0.0212588	0	0.111149	0.337059	0.0528198	0	0.101102	1	342	-0.654385
0.679814	0.108979	0.220457	0.0140772	0	0.168796	0.597331	0.19592	0	0.220597	1	257	-0.83072
0.158056	0.019835	0.132898	0	0	0.0323102	0.158056	0.100587	0.019835	0.0690642	1	168	0.932632
0.303705	0.104208	0	0	0	0.119312	0.303705	0.0151045	0	0.0940038	1	292	0.227291
0.695822	0.153579	0.54045	0.255745	0.293729	0.236573	0.772575	0.286934	0.120727	0.372904	0	359	0.403627
0.00912839	0.0238139	0.0937907	0	0	0.00781359	0	0.0869188	0	0.0246073	1	233	0.579962
0.129932	0	0.0792385	0.0792385	0.0724531	0	0.223064	0.093132	0.0724531	0.0832789	0	306	0.227291
0.193315	0.153298	0.16877	0.0309321	0.0522892	0.130577	0.116527	0.191905	0.0522892	0.1211	1	286	0.756297
0	0	0	0	0	0	0	0	0	0	1	166	-0.478049
0.154721	0.133417	0.167526	0.14562	0	0.0344258	0.127184	0	0.154207	0.1019	0	333	0.403627
0.277833	0	0.175811	0.0147469	0	0	0.292579	0	0.175811	0.104087	0	217	1.63797
0.770236	0.0940695	0.189544	0.0490037	0.0704249	0.0976702	0.538081	0.218512	0.0892289	0.235197	1	297	0.0509562
0.193669	0	0	0	0	0	0	0	0.193669	0.0430376	0	201	0.932632
0.430231	0	0.0807431	0	0	0.0100694	0.430231	0.0484763	0.0423361	0.115787	1	323	0.0509562
0.518857	0.0561989	0.0647862	0.0482526	0.0330207	0.123703	0.452335	0.189576	0.0621445	0.172097	0	349	-0.478049
0.501719	0.0219387	0.342928	0.0706566	0.0643486	0.0522564	0.54398	0.15763	0.0182514	0.197079	1	356	-0.301714
0.657596	0.485574	0.0577944	0	0.197951	0.376153	0.584504	0.0909451	0.198531	0.294339	1	176	1.10897
0.047398	0.166994	0.0112527	0.0586506	0	0.146969	0.0200247	0	0	0.0501433	0	246	-1.7124
0.401051	0.0587064	0.232021	0	0.0493697	0.104981	0.434954	0.0713473	0	0.15027	0	318	-0.301714
0.0831087	0.190613	0.0807096	0.185685	0	0	0.163818	0.00492739	0	0.0787625	0	232	-1.18339
0.419944	0	0.215485	0	0	0.215485	0.419944	0.0166672	0.0166672	0.14491	0	325	-1.18339
0.156981	0.0110166	0.0103075	0.156981	0	0	0.0577002	0.0790243	0	0.0524456	0	228	-1.53606
0.582631	0.142304	0.0767671	0.0494457	0	0.165045	0.525344	0.00458032	0.41288	0.217666	0	85	-1.00705
0.447688	0.0792465	0	0	0.219974	0.0273297	0.263011	0.0872147	0	0.12494	1	251	1.81431
0	0.0257558	0.061613	0.0105296	0	0.0572638	0	0	0.103651	0.028757	0	245	-1.18339
0.161692	0.0195093	0.0299551	0.0299551	0	0	0.0349523	0.0195093	0.12674	0.0469236	1	320	-0.478049
0.116102	0.431157	0.267483	0	0.132504	0.142949	0.377657	0.0804094	0.00532064	0.17262	1	354	0.579962
0.59871	0.0924647	0.120803	0	0.045931	0.0924647	0.59871	0.0748721	0	0.180439	0	286	0.579962
0	0	0.0237633	0.0602075	0.104132	0.0602075	0.127895	0	0	0.0418006	0	62	-0.301714
0.456169	0.173951	0.222357	0.0200064	0.0583421	0.172154	0.204486	0.170259	0	0.164192	0	220	-1.18339
0.298818	0	0	0.151923	0	0.151923	0.191712	0	0.107106	0.100165	1	175	1.63797
0	0	0.139208	0.0766096	0	0	0	0	0.0625988	0.0309352	1	210	1.2853
0	0.0718558	0.0813838	0	0.00455961	0.0718558	0	0	0.0768242	0.0340532	0	37	0.756297
0.0438272	0	0.051211	0	0	0	0.0438272	0.051211	0	0.0211196	0	320	-0.654385
0.207525	0.222415	0.0314106	0	0	0.177322	0	0.0760502	0.117792	0.0925016	1	300	-0.301714
0.569979	0.0540043	0.0194873	0	0.000863177	0.0559566	0.509842	0.102549	0	0.145854	1	314	0.756297
0.354571	0.128314	0.265368	0.00386315	0	0.0532581	0.395421	0.227299	0	0.158677	1	252	1.10897
0.211596	0	0.143551	0.0426363	0	0.072728	0.211596	0.0281865	0	0.0789215	1	316	-0.301714
0.308565	0.00856636	0	0	0	0	0.308565	0	0.00856636	0.0704736	1	93	-1.35973
0.573995	0.155981	0.346032	0.0451995	0.100328	0.530708	0.520947	0.146377	0.0643384	0.27599	1	360	-0.83072
0.167284	0	0.028706	0	0	0.0753748	0.120615	0	0	0.0435533	0	221	0.227291
0	0.0886274	0.0886274	0	0	0	0	0	0	0.019695	0	90	1.2853
0.276314	0.00674656	0.134355	0	0.139944	0.0522085	0.177697	0.00299484	0.0097414	0.088889	1	147	0.0509562
0.202225	0.0181313	0.0278113	0.0468033	0.388575	0	0.0181313	0.0501802	0.171359	0.10258	1	99	0.579962
0.476491	0	0.0324037	0.00473986	0	0.0148298	0.476491	0.0230486	0.0194451	0.116383	1	181	0.227291
0.327339	0.268272	0.277434	0.0722451	0.0669835	0.25515	0.188247	0.123415	0.140761	0.191094	0	259	-1.18339
0.0562762	0.10462	0.0627711	0	0.0247319	0.0112838	0.0642426	0.0650934	0.038338	0.0474841	1	295	-0.301714
0.0462107	0.0649239	0	0	0	0.0643394	0.0462107	0.000584429	0	0.0246966	1	238	-0.301714
0.360116	0.345887	0.0840123	0.192281	0	0.236799	0.0848198	0.226703	0.273723	0.200482	1	302	-0.478049
0.379795	0.107033	0.384686	0.0158182	0	0.0222986	0.448876	0.00381411	0.312432	0.186084	0	320	0.579962
0.533884	0	0.169246	0	0	0.113637	0.589492	0	0	0.156251	0	211	-1.35973
0.316657	0	0.487918	0	0.1464	0.34475	0.316657	0	0.0032319	0.179513	0	359	-0.301714
0.548424	0.0226896	0.12104	0.0209837	0.0209837	0	0.446053	0.00856444	0	0.132082	0	286	-0.654385
0.414581	0.137609	0.224129	0	0.0333542	0.00220701	0.477192	0.0887266	0.0292566	0.156339	1	188	0.579962
0.486171	0	NA	0.116231	0.148124	0.114963	0.357292	0.249471	0.0398582	0.231782	1	362	0.756297
0.555598	0	0.0927788	0.022344	0.0422212	0.0112374	0.50214	0.0704349	0	0.144084	1	163	-0.125379
0.8532	0.458499	0.066844	0.0417605	0.0755676	0.148868	NA	0.265878	0.0319279	0.326927	1	190	-0.125379
0.724971	0	0.270928	0	0	0.0335664	0.575711	0.155235	0	0.195601	0	230	-1.53606
0.285551	0.067939	0.208844	0.018306	0.0556962	0.13918	0.22195	0	0	0.11083	1	350	-0.301714
0.443088	0.0776508	0.0830864	0	0	0.0943667	0.443088	0.0998023	0	0.137898	1	255	0.227291
0.0282808	0.311809	0.0314831	0	0	0.0348594	0	0.280152	0	0.0762871	0	49	-1.18339
0	0.0795801	0	0	0	0	0	0.0795801	0	0.0176845	1	30	0.579962
0.796255	0	0.0132565	0.103994	0.103994	0.0132565	0.769118	0.193221	0.0175915	0.22341	0	136	-0.125379
0.251258	0.0715699	0.0715699	0	0	0	0	0	0.251258	0.0717394	1	64	-1.18339
0.117773	0	0.229879	0	0.192897	0.0376494	0.150199	0.103767	0	0.0924626	0	265	-0.478049
0.491313	0	0.241875	0.0681592	0.0547079	0.0170687	0.702963	0.350728	0.00300079	0.214424	1	317	0.227291
0	0.355102	0	0.040937	0.01981	0.395275	0	0.0612997	0	0.096936	0	150	-1.35973
0.500828	0.0472367	0.189345	0	0.0355409	0.024403	0.409024	0.293856	0	0.166692	0	309	-0.301714
0.0752843	0	0.0243183	0	0.0437225	0.0243183	0.0554544	0.0437225	0.01983	0.03185	0	205	-1.88873
0.0173026	0	0	0	0	0.0196571	0.150075	0.113116	0	0.03335	1	49	0.0509562
0.733882	0.161951	0.00252471	0	0.202893	0.0178319	0.753584	0.0419478	0.438764	0.261486	0	313	0.403627
0.416533	0	0.0849976	0	0.0180887	0.0669089	0.416533	0.0514135	0.0514135	0.122876	1	263	0.579962
0.553051	0	0	0	0	0.0371217	0.553051	0	0.0371217	0.131149	1	169	1.10897
0.380366	0.057128	0.0925643	0.0916781	0.0989876	0.0931827	0.380366	0.0638191	0	0.139788	0	362	-1.7124
0.500864	0	0	0	0.022367	0.138437	0.390163	0.0277353	0.022367	0.122437	1	245	0.403627
0.123988	0	0.115786	0	0	0.137714	0.123988	0.032843	0.0547716	0.0654545	1	188	1.10897
0.296614	0.0496426	0.144457	0.054073	0.0468834	0.21494	0.258406	0.182666	0.0643413	0.14578	1	138	0.756297
0.24626	0.104873	0.104873	0.103152	0.2741	0	0.143109	0	0.2741	0.138941	1	34	0.227291
0	0	0.072924	0	0	0.125102	0.00442345	0.0851971	0.0285953	0.035138	0	75	-1.00705
0.249601	0.170847	0.0472013	0.0293491	0.0472013	0	0.108103	0	0	0.0724781	0	172	-0.654385
0.433182	0.0881994	0.0155572	0.0146922	0.0562989	0	0.368212	0.164493	0.161673	0.144701	1	344	-0.83072
0.257715	0	0.171139	0.0113341	0	0.187836	0.182938	0.171789	0.0330115	0.112863	1	257	0.227291
0.394895	NA	0.289095	0.291956	0.135021	NA	0.181934	0.133936	0.104289	0.30078	0	204	-0.301714
0.175972	0.0973428	0.0127362	0	0.090759	0.00615243	0.228763	0.0527918	0	0.0738352	1	163	1.63797
0.671566	0.147145	0.0629487	NA	NA	0.0629487	NA	0.336079	0.1485	0.400307	0	33	-1.35973
0.121097	0	0	0	0	0	0.121097	0	0	0.0269104	1	55	0.579962
0.0108545	0.244059	0.154936	0	0	0.00251873	0	0.102496	0	0.0572072	0	314	-1.00705
0.289806	0.0710294	0.249445	0.051404	0	0	0.46862	0.125563	0.0545332	0.1456	1	32	0.756297
0.221603	0.0221709	0.0812521	0.0139439	0	0.079065	0.148296	0.0568942	0.140616	0.0848711	1	353	0.756297
0.257625	0	0.144806	0	0	0.164227	0.257625	0.17284	0.0120479	0.11213	1	281	1.10897
0.227502	0.0859511	0.134201	0.012229	0.00578209	0.0276733	0.0815972	0.281203	0.0720245	0.103129	0	322	0.0509562
0.629002	0	NA	0.217839	0.268518	0.173353	0.347101	0.383148	0.0421932	0.313984	0	351	-0.125379
0.625652	0.0399408	0.20637	0	0	0.13708	0.652446	0.0995104	0.017356	0.197595	0	286	0.932632
0.347592	0	0.156083	0	0.0717267	0.0443209	0.380496	0.190512	0.0722087	0.140327	1	299	0.932632
0.83705	0.0708717	0.469036	0.182089	0.226228	0.402203	0.748038	0.0947275	0.0336216	0.340429	1	331	1.2853
0.444078	0.11757	0.0690788	0.0121353	0.37461	0.0566472	0.575797	0.180707	0.219	0.227736	1	265	-0.478049
0.127195	0.018264	0.13864	0.0246848	0	0.04311	0.127195	0.22834	0.00364068	0.0790078	1	307	-0.301714
0.359365	0.114637	0.11323	0.114637	0.042267	0.168917	0.344246	0.0578261	0.0764558	0.15462	1	350	0.227291
0.151847	0.0304493	0.25262	0.0407962	0.0103066	0.0943096	0.214236	0.105803	0	0.100041	0	303	0.0509562
0.386704	0	0.270218	0	0.0336468	0.132061	0.386704	0.0600443	0.0444658	0.145983	0	266	-0.125379
0.590173	0.279112	0.184668	0.231143	0.106111	0.249991	0.487887	0.186325	0.207139	0.280283	0	365	0.932632
0.455569	0.218803	0.0365938	0	0.00592369	0.0365938	0.461492	0	0.218803	0.159309	0	169	0.227291
0.655376	0	0.246467	0.0339382	0	0.0716032	0.655376	0.129649	0.0378162	0.203358	0	328	1.2853
0.356562	0.0898807	0.364837	0.0038129	0.0653007	0.173505	0.136744	NA	0.0527267	0.192419	0	354	0.403627
0.533908	0.113331	0	0	0	0.131394	0.414217	0.039752	0.172161	0.156085	0	188	0.932632
0.433873	0	0.196863	0.0595741	0	0	0.374299	0.165924	0.0309392	0.140164	1	167	0.403627
0.0657453	0	0.0523264	0	0.0588367	0.0868079	0.0454178	0	0.0868079	0.0439936	0	77	-0.83072
0.0777635	0	0	0	0	0	0	0	0.0777635	0.0172808	0	127	-0.125379
0.618535	0	0	0.00558064	0	0	0.624115	0	0	0.138692	1	115	0.932632
0.264198	0	0	0	0.00902265	0.00902265	0.264198	0	0	0.0607156	1	64	-1.35973
0.135536	0.158674	0.149325	0	0.0792149	0	0.249001	0.152566	0.0153086	0.104403	1	296	0.579962

## Sheet: Figure2b
Beta	lwr.ci	upr.ci	Sentiment
0.0183503	0.00514521	0.0315553	Neg. Emo.
0.00562389	-0.00139892	0.0126467	Pos. Emo.
0.00699783	-0.00050579	0.0145014	1st Pers. Sing.
0.000496895	-0.00378402	0.0047778	1st Pers. Pl.
0.00460389	-0.000464213	0.009672	3rd Pers.
0.00626957	-0.00155099	0.0140901	2nd Pers.
0.0183658	0.00450177	0.0322299	Swear
0.0129127	0.00687715	0.0189483	Article
0.00283921	-0.00324173	0.00892014	Negate

## Sheet: Figure2c
Neg. Emo.	Pos. Emo.	1st Pers. Sing.	1st Pers. Pl.	3rd Pers.	2nd Pers.	Swear	Article	Negate
0	-0.00845931	0.00770465	0.00237633	0.00871072	0.00751636	0.211054	0.00123579	0.0152245
-0.00845931	0	0.00349555	0.00451076	0.000375018	0.0249285	0.012951	-0.00664311	-0.00176259
0.00770465	0.00349555	0	-0.0176122	-0.00642827	-0.013775	0.00633503	-0.026464	0.0103024
0.00237633	0.00451076	-0.0176122	0	0.00233487	-0.000310274	0.00308632	-0.00061017	0.00614361
0.00871072	0.000375018	-0.00642827	0.00233487	0	-0.00567412	0.00687997	-0.00180871	0.00748342
0.00751636	0.0249285	-0.013775	-0.000310274	-0.00567412	0	0.0110792	-0.0135689	0.00998259
0.211054	0.012951	0.00633503	0.00308632	0.00687997	0.0110792	0	0.00251136	0.00512006
0.00123579	-0.00664311	-0.026464	-0.00061017	-0.00180871	-0.0135689	0.00251136	0	-0.00600589
0.0152245	-0.00176259	0.0103024	0.00614361	0.00748342	0.00998259	0.00512006	-0.00600589	0

## Sheet: Figure3a
negemo	posemo	i	we	pro3	you	swear	article	negate	Mean_Centrality	Depressive_Episode_pastyear	Depression_zscore	Days	Depressed_Today
0.00205	0.0796971	0.235853	0.0696126	0.00772051	0.0607098	0.00205	0.324452	0.00772051	0.0877628	1	-0.67419	22	1
0.543788	0.0281573	0.306069	0.0206723	0.0186509	0.0931765	0.48377	0.262706	0.12453	0.209058	1	-0.67419	324	0
0.0817738	0	0	0.50688	0	0.50688	0	0	0.0817738	0.130812	1	1.20769	40	1
0.461831	0	0	0.179225	0	0	0.493631	0	0	0.126076	1	1.20769	309	0
0.548729	0.631644	0.661245	0.430983	0.629353	0.0804557	0.231622	0.39916	0.155534	0.418747	1	0.352291	35	1
0.419716	0	0.422509	0	0	0	0.111101	0.113894	0	0.11858	1	0.352291	242	0
NA	NA	0.793107	NA	NA	NA	NA	NA	NA	NA	1	-0.16095	16	1
0.0497574	0	0.111181	0	0.0213749	0	0.0497574	0.0852091	0.0712987	0.0431754	1	-0.16095	273	0
0	0.0599251	0	0	0.0234775	0.107277	0.0227777	0.165298	0.117247	0.0551113	1	1.03661	113	1
0.364955	0.090863	0.0808792	0.106425	0.335269	0.16507	0	0.261973	0.183271	0.176523	1	1.03661	46	0
0.169918	0.34115	0.554172	0.0772505	0.0174571	0.263899	0.169918	0.0841429	0.452572	0.23672	1	0.352291	29	1
0.533398	0.105448	0	0	0	0	0.636708	0.00213838	0	0.141966	1	0.352291	232	0
0.357361	0	0.151272	0	0	0.151272	0.357361	0	0	0.11303	1	1.12215	107	1
0.214303	0	0.0335462	0	0	0.00226141	0.214303	0.0128095	0.0184753	0.0550777	1	1.12215	148	0
0	0.0273686	0.0211133	0.0273686	0.0211133	0.534945	0	0.00324367	0.538189	0.130371	1	1.99064	178	1
0.192227	0	0.50123	0.10858	0	0	0.417583	0	0	0.135513	1	1.99064	98	0
0	0.0267894	0	0.00200188	0.11522	0.0287913	0.11522	0	0	0.0320025	1	-0.930811	25	1
0.148704	0	0	0	0.0091776	0.0885743	0.157882	0.0885743	0	0.054768	1	-0.930811	338	0
0.224175	0	0	0	0	0	0.224175	0	0	0.0498166	1	0.437831	49	1
0.414495	0.115491	0.178146	0	0.044311	0.139966	0.484711	0.34643	0	0.191506	1	0.437831	200	0
0.360547	0.0154672	0.101395	0.0959725	0.145561	0.10356	0.183875	0	0.155561	0.129104	1	1.12215	70	1
0.37221	0.00777568	0.259105	0.0877564	0.145727	0.109387	0.395557	0.211583	0	0.176567	1	1.12215	154	0
0.70917	0	0.248548	0	0	0.019402	0.59869	0.193328	0.0746613	0.204867	1	0.352291	77	1
0.318563	0	0.0296471	0.0386068	0	0.186107	0.206664	0.116947	0.175191	0.119081	1	0.352291	109	0
0.597867	0.338272	0.103807	0.235103	0.17007	0.233793	0.49385	0.234472	0.261751	0.296554	1	1.81431	62	1
0.00896292	0.0633336	0	0	0	0.101905	0.00896292	0.0385711	0	0.0246373	1	1.81431	232	0
0.110974	0.128198	0.0868103	0	0.0542662	0	0.110974	0	0.269274	0.0844995	1	-0.75973	38	1
0.410699	0.0510419	0.204452	0	0	0.0510925	0.403478	0.0510925	0	0.130206	1	-0.75973	231	0
0	0	0.156981	0.287813	0	0	0	0.444793	0	0.098843	1	0.437831	110	1
0.692401	0.144002	0.144002	0.0301289	0	0.0301289	0.692401	0	0	0.192563	1	0.437831	212	0
0.0335647	0.143915	0.0778941	0	0	0.0801765	0.0308423	0.0168783	0	0.0425856	1	0.608911	102	1
0	0	0	0	0.179723	0	0.179723	0	0	0.0399386	1	0.608911	152	0
0.324141	0.350032	0.218839	0.355989	0.0862316	0.304774	0.324141	0.237377	0.647701	0.316581	1	0.779992	142	1
0.369953	0.012856	0.145135	0.00516282	0.142566	0.297351	0.369953	0.21718	0.109606	0.185529	1	0.779992	210	0
0.0772295	0.0772295	0.0475306	0.0475306	0	0.269278	0	0	0.269278	0.087564	1	0.266751	43	1
0.183058	0.0120676	0.466362	0.0720233	0.0120666	0	0.172115	0.0391648	0	0.106318	1	0.266751	115	0
0.433087	0.113934	0.00575981	0	0	0	0.319154	0	0.00575981	0.0975216	1	0.403627	23	1
0.273116	0	0	0	0	0.0285792	0.244536	0	0	0.0606924	1	0.403627	222	0
0.129868	0.0343859	0	0	0	0.00436167	0.13423	0.0343859	0	0.0374701	1	-0.83072	44	1
0.46867	0	0.0616178	0	0.0126313	0.0306147	0.438056	0.0489865	0	0.117842	1	-0.83072	100	0
0.257221	0.00252179	0.413225	0.122594	0.0204575	0.38601	0.595526	0.0833273	0	0.208987	1	-0.930811	23	1
0.317818	0.469436	0.074398	0	0	0.558123	0.436393	0.0400443	0.14433	0.226727	1	-0.930811	185	0
0.695554	0.672295	0.737615	0.0803625	0.297411	0.355994	0.761132	0.358994	0.718853	0.519801	1	-0.83072	55	1
0.584367	0.199667	0.329578	0.0592959	0.133462	0.602456	0.517446	0.168186	0.0315974	0.291784	1	-0.83072	305	0
0.157561	0.152978	0.0788754	0.0788754	0.0823204	0.0374392	0.0783388	0.143252	0	0.0899601	1	-0.301714	48	1
0.252749	0.00329465	0	0	0	0	0.242993	0.00329465	0.00975614	0.0568987	1	-0.301714	314	0
0.144697	0	0	0	0	0	0	0	0.144697	0.032155	1	0.0509562	33	1
NA	0.540677	NA	NA	NA	NA	NA	0.70912	0.866933	NA	1	0.0509562	16	0
0.0071974	0.612583	0.0972318	0.0147925	0.0719472	0.771726	0.00557025	0.293415	0.0206478	0.210568	1	1.20769	321	1
0.416682	0.308736	0.0999212	0.0786015	0.0772695	0.0865992	0.369677	0.104471	0.088087	0.181116	1	1.20769	34	0
0	0.0420361	0.33582	0.00321211	0.077909	0.0420361	0	0.254699	0	0.0839679	1	0.579962	147	1
0.248856	0.0903561	0.271215	0.18061	0.0888366	0.166387	0.318146	0.174521	0.014497	0.172603	1	0.579962	210	0
1.19252	0.15241	0.555157	0.454916	0.449156	0.197642	0.40733	0.736622	0.415362	0.506791	1	-1.95729	27	1
0.144712	0.262992	0	0.0593169	0.0593169	0.259355	0.121654	0.0230577	0.00363686	0.103782	1	-1.95729	156	0
0.132862	0.027815	0	0	0	0	0.105047	0	0	0.029525	1	-0.50311	91	1
0.271155	0.0767721	0.070468	0	0.0023484	0.0584001	0.318001	0.0718933	0	0.0965597	1	-0.50311	175	0
0.1369	0	0	0	0	0	0.1369	0	0	0.0304221	1	0.352291	42	1
0.51354	0.225244	0.0451288	0.0451288	0	0	0.755154	0.0470293	0	0.181247	1	0.352291	62	0
0.750549	0.351017	0.0276839	0	0.0266684	0.352391	0.736998	0.0394266	0	0.253859	1	-0.0754095	46	1
0	0	0.0843985	0	0	0	0.00775932	0.00444544	0.0721937	0.0187552	1	-0.0754095	189	0
0.274785	0	0.0184748	0.0399104	0.0214356	0	0.274785	0.0469634	0.0469634	0.0803687	1	1.54985	55	1
0.118488	0.0686096	0.00251857	0.0370099	0	0.103101	0.118488	0	0	0.0498017	1	1.54985	287	0
0.398489	0.291353	0.268415	0	0.133039	0.291353	0.00757781	0.137652	0.133039	0.184547	1	0.0509562	42	1
0.676813	0.00455595	0.170633	0.070978	0	0.0182699	0.690608	0.133014	0.00326187	0.196459	1	0.0509562	255	0
0.0673012	0.01466	0.0569937	0	0	0.214916	0.225224	0.01466	0	0.0659728	1	0.352291	56	1
0.172984	0	0.102959	0	0.152141	0.0624133	0.235398	0.0576235	0	0.0870577	1	0.352291	63	0
0.378068	0.00808799	0.161809	0.0580602	0.131687	0.171777	0.221145	0.27075	0.251436	0.183647	1	-0.301714	118	1
0.0998439	0.204387	0.116755	0	0	0.0375906	0.104543	0.069277	0.050355	0.0758613	1	-0.301714	177	0
0.535602	0.086362	0.657488	0.0768941	0.287436	0	0.543045	0.129676	0.290531	0.28967	1	-0.16095	38	1
0	0.000927579	0.0619534	0	0.0969271	0.0164954	0	0	0.0523967	0.0254111	1	-0.16095	208	0
0	0.105641	0	0	0.254632	0	0	0	0.148991	0.0565849	1	0.181211	51	1
0.452992	0.00987903	0.266975	0	0	0.0768102	0.434211	0.162572	0.179638	0.175897	1	0.181211	222	0
0.0138144	0.130676	0.253846	0	0.130676	0.0898186	0	0.128801	0.0214122	0.0854495	1	1.54985	25	1
0	0.293618	0.241489	0	0.0481593	0.222036	0.0807587	0.132171	0.316325	0.148284	1	1.54985	139	0
0.29427	0.0323039	0.287462	0.223976	0.0455452	0.161613	0.348156	0.0981281	0.307514	0.199885	1	-0.125379	65	1
0.209934	0.0649206	0	0	0	0.0360224	0.209934	0.0835816	0	0.0671548	1	-0.125379	162	0
0.187405	0.42295	0.15471	0.124981	0.123878	0.16384	0.317357	0.0457912	0.03563	0.175171	1	1.89201	145	1
0.0456022	0	0.0741723	0	0	0	0.0838054	0.0552352	0	0.0287572	1	1.89201	114	0
0.494377	0.0194999	0.0702576	0.172048	0	0.172048	0.494377	0.0442038	0.0455538	0.168041	1	1.46431	37	1
0.212131	0.000604998	0.132206	0.0875249	0.0939977	0.204418	0.0147912	0.132206	0	0.0975421	1	1.46431	31	0
0	0	0.105226	0.415254	0	0.375323	0.00770455	0	0.137452	0.115662	1	1.12215	36	1
0.142104	0.113397	0.0816606	0.0603317	0	0.00410085	0.142104	0.0254298	0.113397	0.0758361	1	1.12215	323	0
0.476644	0.0563508	0.115213	0	0	0	0.462168	0	0.073338	0.131524	1	1.97755	78	1
0.453598	0	0.162029	0.0601471	0	0	0.55548	0	0	0.136806	1	1.97755	81	0
0	0.00052132	0.282814	0	0.281176	0.0123939	0.0430047	0	0.595121	0.135003	1	0.779992	22	1
0.0302578	0	0.0627834	0.133928	0	0.133928	0.210322	0.0930412	0.210322	0.0971759	1	0.779992	46	0
0.611422	0.0755714	0	0	0.0755714	0	0.611422	0	0	0.152665	1	0.779992	69	1
0.0558745	0	0.0240374	0	0.0240374	0.295393	0.0558745	0	0.295393	0.0834011	1	0.779992	106	0
0.0769218	0	0.104803	0.0115443	0	0	0	0.093259	0.0769218	0.0403834	1	0.756297	83	1
0.00828496	0.0101545	0.0635578	0.120743	0	0.0571853	0	0.0101545	0.00828496	0.0309294	1	0.756297	167	0
NA	0.85257	NA	0.834388	NA	NA	0.47777	NA	NA	NA	1	-0.67419	18	1
0.0437486	0.0318868	0.0920265	0.0293075	0	0.0130213	0.0447033	0.0395911	0.00643554	0.0334134	1	-0.67419	318	0
0.119145	0	0.0489742	0	0.254825	0	0.13568	0.0489742	0	0.0675109	1	-1.61513	34	1
0.119918	0	0	0	0	0	0.0749033	0	0.0450149	0.0266485	1	-1.61513	220	0
0.520683	0.47111	0.0847206	0.658131	0	0.55583	0	0	0.137448	0.269769	1	0.523371	34	1
0.320426	0.254221	0.0929601	0.392047	0.149428	0	0.254289	0.0398234	0.210522	0.190413	1	0.523371	283	0
0.538035	0	0.156701	0.0629607	0	0.0107475	0.653652	0.37989	0	0.200221	1	1.29323	106	1
0.188423	0	0	0.194576	0.194576	0	0.188423	0	0	0.0851108	1	1.29323	26	0
0.0806053	0.0141217	0.0695199	0	0.0125782	0.217892	0.277588	0.0762432	0.000932281	0.0832756	1	1.54985	88	1
0.17781	0.0629704	0.42318	0	0.0926022	0.0440956	0	0.104869	0.00466825	0.101133	1	1.54985	246	0
0.596648	0.122182	0.0234989	0.0171674	0	0	0.585315	0.133515	0.0406663	0.168777	1	0.579962	21	1
0.0537044	0.469627	0.137793	0	0	0.140116	0.45205	0.0546584	0	0.145328	1	0.579962	238	0
1.10297	0.120434	0.964506	NA	0.876492	0.300898	NA	NA	NA	NA	1	0.779992	31	1
0.117712	0	0	0	0	0.285475	0.403187	0	0	0.0895972	1	0.779992	304	0
0.648211	0	0	0	0	0	0.648211	0	0	0.144047	1	-0.83072	44	1
0.213215	0.0774392	0.0868819	0	0	0.0774392	0.172916	0.0465823	0	0.0749415	1	-0.83072	213	0
0.407911	0.0149091	0.0785934	0.0254333	0.157832	0.669413	0.810005	0.155685	0.462064	0.309094	1	1.54985	149	1
0	0.495781	0.179748	0.72823	NA	0.105158	0	0.0516943	0.474923	0.335143	1	1.54985	39	0
0.161966	0.124349	0.0545908	0	0.367657	0.0545908	0.0702564	0.176844	0.443016	0.161474	1	1.63797	219	1
0	0	0	0	0	0	0	0	0	0	1	1.63797	87	0
0.0563648	0.166013	0	0.0385442	0	0.127468	0.0563648	0	0	0.0494172	NA	-1.35973	19	1
0.550916	0.0731848	0.107484	0.101101	0	0.142066	0.41556	0.0540715	0.182762	0.180794	NA	-1.35973	294	0
0.0397249	0	0.0730613	0.0162162	0	0	0.112786	0	0.0162162	0.0286672	1	0.579962	118	1
0.142873	0	0.0445734	0.0286976	0.0286976	0.0491851	0.0798443	0.00461165	0.0630282	0.0490567	1	0.579962	142	0
NA	NA	NA	NA	0.825141	NA	NA	0.951717	NA	NA	1	1.81431	17	1
0.4615	0.0863417	0	0	0.248032	0.0243017	0.260032	0.108605	0	0.13209	1	1.81431	234	0
0.122042	0	0.0739411	0	0.0739411	0	0.122042	0	0	0.0435518	1	0.579962	34	1
0.0325584	0	0.0325584	0.0228575	0.106747	0	0	0.129604	0	0.0360361	1	0.579962	21	0
0.560012	0	0.0112546	0	0	0	0.583356	0.0120897	0	0.129635	1	-0.83072	94	1
0.193856	0	0	0	0	0	0	0	0.193856	0.043079	1	-0.83072	144	0
0.259286	0.0464186	0.112232	0.0467847	0.00121318	0.142678	0.259286	0.136031	0.0863732	0.121145	1	1.03661	199	1
0.495577	0.29984	0.178946	0.0200696	0	0.462012	0.447566	0.102305	0	0.222924	1	1.03661	161	0
0.0336873	0.277707	0.0722804	0	0	0.0321264	0.351548	0	0	0.085261	1	0.608911	198	1
0.0594502	0.645929	0.236322	0	0.138667	0.13055	0.632449	0.0788646	0	0.213581	1	0.608911	105	0
0.10219	0.0153925	0.0411841	0.0645274	0	0.0491349	0	0.0411841	0.10219	0.0462004	1	-0.478049	76	1
0.447235	0.348084	0.0809258	0.173293	0	0.348819	0.0976696	0.328761	0.266564	0.232373	1	-0.478049	226	0
0.591284	0.247716	0.543782	0	0.254366	0.16591	0.622347	0.0687772	0.119392	0.290397	1	-0.67419	80	1
0.135666	0.0322657	0.220967	0	0.0112019	0.121155	0.302212	0.0182789	0.0415447	0.0981435	1	-0.67419	177	0
0.244999	0.667482	0.261685	0	0.256456	0.361936	0.229599	0.279493	0.0153999	0.25745	1	0.523371	157	1
0.115081	0.00691896	0.0410684	0	0.0410684	0	0.115081	0.00691896	0	0.0362374	1	0.523371	56	0
0.814343	0.0414667	0.33166	0.0537874	0.00759095	0	0.608561	0.0462887	0.0245802	0.214253	1	0.437831	129	1
0.221166	0	0.112691	0	0	0	0.209166	0.124691	0	0.0741905	1	0.437831	86	0
0.488906	0	0.255185	0	0	0	0.744091	0	0	0.165354	1	0.865532	23	1
NA	0.864076	0.833615	0.312489	NA	NA	NA	NA	0.919545	NA	1	0.865532	33	0
0.440178	0.150885	0.0856784	0.0287116	0	0.169705	0.169705	0.0503863	0.396647	0.165766	1	1.29323	67	1
0	0	0	0	0	0	0	0	0	0	1	1.29323	185	0
0.230585	0.428515	0.759088	0	0	0.156433	0.127913	0.163571	0.0264467	0.210284	1	0.779992	55	1
0.629011	0.264793	0.380464	0.0948489	0.633746	0.273128	0.176413	0.134358	0.00658467	0.28815	1	0.779992	275	0
0.0106916	0.0755394	0.0788672	0	0	0.0755394	0	0.103384	0.0138253	0.0397608	1	0.608911	51	1
0.483328	0.0224835	0.110072	0.0484149	0	0.0221274	0.296834	0	0.232753	0.135113	1	0.608911	223	0
0.0934365	0.0153002	0.100221	0	0.102977	0.249278	0.0961923	0.264578	0	0.102443	1	1.89201	26	1
0.0942488	0.566217	0	0	0	0.399464	0.0942488	0	0.166753	0.14677	1	1.89201	41	0
0	0.126883	0.323532	0	0.0112448	0.144426	0.0085539	0.218861	0.0706207	0.100458	1	0.352291	110	1
0.445128	0	0.010513	0	0	0.010513	0.445128	0	0	0.101254	1	0.352291	141	0
0.119943	0.264542	0.224068	0.0611107	0.344104	0.199315	0.309529	0.252252	0.362058	0.237436	1	-0.0754095	32	1
0.4047	0.234735	0.0973012	0	0.0361942	0.234735	0.4047	0.0611069	0	0.163719	1	-0.0754095	296	0
0.309768	0.085626	0	0.233059	0.147433	0	0.309768	0	0	0.120628	1	0.951072	37	1
0.487247	0.120323	0.271994	0.0459109	0	0.0667188	0.479025	0.271994	0.0466569	0.198874	1	0.951072	56	0
0.387108	0.016216	0.0465865	0	0	0	0.448752	0.0628025	0.427726	0.154355	1	1.72093	25	1
0.238809	0	0	0	0	0	0.238809	0	0	0.0530687	1	1.72093	94	0
0.0509034	0.204856	0.190325	0.137834	0.00694866	0.16966	0.00642115	0.0324688	0.106649	0.100674	1	-0.16095	144	1
0.480631	0.0410639	0.177883	0	0	0.151962	0.480631	0.00158052	0.0685656	0.155813	1	-0.16095	199	0
0.0766497	0.157958	0.151309	0	0	0.290931	0	0.307215	0.0537166	0.115309	1	0.523371	34	1
0.577663	0.464903	0.178829	0	0.0429082	0.256075	0.443662	0.305922	0	0.252218	1	0.523371	327	0
0.27287	0	0.101257	0	0	0	0.27287	0.140219	0.0389615	0.0917975	1	0.352291	156	1
0	0	0.000685664	0	0.000685664	0.215046	0	0	0.215046	0.0479403	1	0.352291	81	0
0	0.283215	0.247384	0.0396859	0	0	0	0	0.0755173	0.0717558	1	1.63539	52	1
0.215668	0.0443834	0	0	0.139535	0	0.139535	0.0443834	0.215668	0.0887971	1	1.63539	62	0
0.13672	0.0317276	0	0	0	0.053113	0.172091	0.0317276	0.0334886	0.0509852	1	-0.16095	61	1
0.329382	0.0477605	0.0316295	0.00572636	0.0748349	0.0354814	0.243716	0.00771485	0.139162	0.101712	1	-0.16095	241	0
0.099377	0	0	0	0	0	0.0833561	0.0160208	0	0.0220838	1	0.227291	214	1
0	0.0723258	0.00848712	0	0.00848712	0	0	0.0723258	0	0.0179584	1	0.227291	125	0
0.0937531	0	0.10395	0	0.0115692	0.0126741	0.00221397	0.105055	0.0915392	0.0467504	1	-0.58865	76	1
0.214536	0	0.180899	0.0767381	0	0.133505	0.126769	0.0293441	0.0877667	0.0943953	1	-0.58865	227	0
0.139278	0	0.153775	0.00019289	0.00544737	0.0603743	0.133831	0.284705	0.0707488	0.0942614	1	0.865532	194	1
0.0391197	0.0794632	0.13077	0.0283241	0	0.146286	0.0391197	0.0124113	0	0.0528327	1	0.865532	158	0
0.243505	0.0141789	0	0.220295	0	0	0.264082	0.303747	0.0486961	0.121612	1	1.20769	59	1
0.239823	0.0391304	0.179915	0	0	0.0834256	0.298862	0.0834256	0	0.102731	1	1.20769	181	0
0.431122	0	0.0318013	0.0518614	0.0318013	0	0.482983	0	0	0.114397	1	-0.67419	103	1
0.610821	0	0	0	0.270853	0	0.610821	0	0.270853	0.195928	1	-0.67419	147	0
1.0308	NA	0.800613	0.562647	0.557378	0.630506	0.266453	0.300716	NA	0.729178	1	0.951072	18	1
0	0	0	0	0	0	0	0	0	0	1	0.951072	82	0
0.671949	0.140137	0.106485	0.0178897	0	0	0.951821	0.0515422	0.598107	0.281992	1	1.29323	99	1
0.608941	0.265656	NA	0.203057	0.418267	0.292823	0.980567	0.651532	0.217554	0.515082	1	1.29323	35	0
0.695257	0.22647	0	0.309065	0.222331	0.054425	0.606485	0.054425	0.587736	0.306244	1	0.694451	31	1
0.0111032	0	0	0	0	0	0	0.0111032	0	0.00246739	1	0.694451	161	0
0.0477232	0.168982	0.134092	0.0348428	0	0.0878265	0	0.128526	0.134092	0.0817871	1	0.227291	37	1
0.330664	0.217983	0.206231	0.245312	0.11129	0.282557	0.341079	0.104615	0.0810181	0.213417	1	0.227291	301	0
0.173158	0.456861	0.148674	0	0.038109	0	0.151583	0.570196	0	0.170953	1	0.932632	89	1
0.128106	0	0.0519967	0	0	0.128106	0	0.0519967	0	0.0400227	1	0.932632	192	0
0.103002	0	0	0	0	0	0.103002	0	0	0.0228894	1	-1.01635	59	1
0.164491	0	0	0	0.0674584	0	0.0970327	0	0	0.0365536	1	-1.01635	78	0
0.00379052	0.0780083	0	0	0	0.29606	0.328655	0.114394	0	0.0912119	1	0.865532	153	1
0.0513801	0.0513801	0.306545	0	0	0.0858963	0	0.227608	0.164833	0.098627	1	0.865532	153	0
0.560954	0.0504276	0	0	0	0.07479	0.590053	0.0534614	0	0.147743	1	0.579962	110	1
0.21821	0.0109091	0.315043	0.0331599	0.178063	0.176705	0.21821	0.187716	0.0637351	0.15575	1	0.579962	251	0
0.0920723	0.0609754	0.0920723	0	0	0.0730828	0	0.0121074	0	0.0367011	1	1.03661	35	1
0.47254	0	0.13545	0.0231277	0	0	0.421019	0.0256449	0.0864456	0.129359	1	1.03661	146	0
0.365417	0	0	0	0	0.0669546	0.365417	0.0540259	0.0129287	0.0960825	1	1.2853	97	1
0.55249	NA	0.809472	0.674857	NA	0.915258	1.19603	0.699149	0.936383	NA	1	1.2853	18	0
0.413609	0.0918205	0.597481	0.263923	0.0287947	0.336893	0.510749	0.485207	0.212426	0.326767	1	1.03661	133	1
0.420619	0.186855	0.182946	0.0413748	0.116521	0.206275	0.362314	0.238672	0.0583054	0.201542	1	1.03661	139	0
0.601441	0	0	0	0	0	0.601441	0	0	0.133654	1	-0.33203	25	1
0.360987	0	0.0505866	0	0	0	0.315968	0.0505866	0.0450184	0.0914607	1	-0.33203	193	0
0.136683	0.125915	0.125915	0.136171	0.136171	0	0.136683	0	0	0.0886155	1	0.227291	28	1
0.303015	0.103059	0	0	0	0.11319	0.303015	0.0101302	0	0.09249	1	0.227291	264	0
0.304878	0	0.0774891	0.0149508	0.0433147	0.0871841	0.29446	0.0820414	0.0646863	0.107667	1	1.20769	220	1
0.118922	0	0.0366799	0	0.0129004	0	0.106022	0.0609081	0.097588	0.0481134	1	1.20769	114	0
NA	NA	NA	NA	NA	0.664533	1.00388	NA	0.74506	NA	1	1.81431	62	1
0.295036	0.0445023	0.0531798	0.0602096	0.0318414	0.180789	0.396025	0.0426601	0.0979227	0.133574	1	1.81431	262	0
0.0055788	0.0055788	0.0240811	0	0.005281	0.0267808	0.0240811	0.0267808	0.005281	0.0137159	1	0.865532	62	1
0	0	0	0	0	0	0	0	0	0	1	0.865532	124	0
0.4462	0.0529748	0.049433	0.033886	0	0	0.282713	0.0829526	0.262192	0.134484	1	1.54985	172	1
0.0566431	0.103755	0.24216	0.327038	0.241501	0.020834	0.26605	0.103755	0.139124	0.166762	1	1.54985	62	0
0.0320553	0.37922	0.0320553	0	0.141377	0.423086	0	0.0438654	0.141377	0.13256	1	-0.50311	83	1
0	0.0718687	0	0	0.0422277	0.173481	0.148939	0.0541828	0	0.0545222	1	-0.50311	127	0
0.0345332	0.223965	0.211094	0.127194	0.181173	0.308538	0.127194	0.372179	0.105115	0.187887	1	0.352291	60	1
0.053394	0.201787	0.163673	0.0207864	0.0445339	0	0	0.00958311	0.0180501	0.0568674	1	0.352291	203	0
0.82914	NA	NA	NA	NA	NA	1.05151	NA	NA	NA	1	0.437831	18	1
0.164585	0.205755	0	0.018162	0.0920183	0.0192299	0	0.0849583	0.0657285	0.0722709	1	0.437831	25	0
0.249884	0	0.196348	0.0579726	0.19479	0.19479	0.164819	0.12829	0.0951511	0.14245	1	0.181211	94	1
0.0984789	0.0645392	0.0290265	0.022137	0	0.177915	0.0620726	0.0334137	0.123258	0.0678713	1	0.181211	228	0
1.11928	NA	NA	NA	0.941422	NA	1.13948	NA	0.624769	NA	1	-1.87175	26	1
0.449286	0.0157059	0.0157059	0	0.0485996	0	0.459174	0	0	0.10983	1	-1.87175	224	0
0	0	0	0	0	0	0	0	0	0	1	0.951072	110	1
0.297322	0.00881004	0.0317654	0	0.0767207	0.00881004	0.342278	0	0	0.0850785	1	0.951072	210	0
0.416396	0.109068	0.26952	0	0.00530233	0.0501164	0.264679	0.347836	0.0501164	0.168115	1	1.29323	99	1
0.334638	0.0488241	0.0571843	0.0571843	0	0.0297976	0.168929	0.214533	0.0297976	0.104543	1	1.29323	90	0
0.601909	0.0306138	0.0653854	0	0.421569	0	0.616285	0	0.0347716	0.196726	1	0.0956707	80	1
0.159958	0.0124993	0	0	0.0071968	0.0124993	0.297976	0	0.13082	0.0689944	1	0.0956707	217	0
NA	NA	NA	NA	NA	NA	NA	NA	NA	NA	1	0.779992	17	1
0.21058	0	0	0	0	0	0.21058	0	0	0.0467955	1	0.779992	239	0
0.307948	0.204477	0.130034	0.0887758	0.0905247	0.197321	0.276222	0.215006	0.0887758	0.177676	1	0.0956707	188	1
0.272421	0.0293518	0.0463059	0	0	0.0756577	0.194911	0.0775104	0	0.0773508	1	0.0956707	114	0
0.0817394	0.290878	0	0	0	0.340056	0	0	0.130918	0.0937323	1	0.523371	65	1
0.119323	0.110367	0.0519072	0	0	0	0	0.0608627	0	0.0380511	1	0.523371	184	0
0.149097	0.052536	0.142153	0.0342906	0.0371521	0.0946373	0.0371521	0.378903	0.0425362	0.107606	1	0.0956707	216	1
0.0787217	0	0.102195	0	0.102195	0.0787217	0	0	0	0.0402038	1	0.0956707	86	0
0.721536	0.403129	0.403129	0.0849745	0.42907	0	0.721536	0.512738	0.749203	0.447257	1	-0.16095	18	1
0.211222	0	0.201886	0	0	0.0458464	0.226099	0.0192201	0.151698	0.0951079	1	-0.16095	253	0
0.239796	0	0	0	0	0	0.239796	0	0	0.0532879	1	2.14863	88	1
0.075609	0	0.0177021	0	0.0177021	0	0.130826	0	0.0552171	0.0330063	1	2.14863	112	0
0.128054	0.13068	0	0.0254231	0.103319	0.262228	0	0	0.186959	0.0929625	1	0.266751	20	1
0	0	0.113916	0	0	0.0917088	0	0.0143098	0.191315	0.0456945	1	0.266751	68	0
0.183096	0	0	0	0	0	0.227553	0	0.140197	0.0612051	1	1.72093	29	1
0.353355	0	0	0	0	0.352192	0	0	0.123644	0.0921324	1	1.72093	47	0
1.13538	NA	NA	0.754528	NA	NA	NA	NA	0.973923	NA	1	-0.33203	18	1
0.396898	0.0208763	0.162471	0	0.0273337	0.00688864	0.396898	0.149125	0	0.128943	1	-0.33203	313	0
0.474864	0.0837669	0.0344918	0	0.058337	0.165915	0.587579	0.114068	0.202675	0.1913	1	1.03661	118	1
0.129087	0	0	0	0	0	0.129087	0	0	0.0286859	1	1.03661	31	0
0.162314	0	0.119023	0	0.0518019	0.0194652	0.182338	0.0194652	0.087245	0.0712947	1	0.694451	37	1
0.258647	0.115158	0.219664	0.0021155	0.26459	0.116086	0.347356	0.342552	0.146254	0.20138	1	0.694451	321	0
0.400744	0.544914	0.924673	0.332067	0.455588	NA	0.521173	0.478143	0.381043	0.557176	1	1.97755	49	1
0.321626	0.0306752	0.0325989	0	0.0325989	0.0122735	0.29095	0.0284398	0.0161664	0.0850365	1	1.97755	239	0
0.347461	0.0264136	0.0264136	0	0	0	0.0307107	0.17497	0.49172	0.121965	1	-0.845271	31	1
0.293769	0.00199282	0.159627	0	0.0148093	0.0243755	0.473121	0.0214523	0	0.109905	1	-0.845271	292	0
0.00399148	0	0.172891	0.0934072	0.00399148	0.133169	0	0.0157886	0.148918	0.063573	1	1.2853	21	1
0	0.407678	0.407678	0.268632	0.268632	0.0383554	0	0.0383554	0	0.158814	1	1.2853	56	0
0	0.359418	0	0	0.270086	0	0	0	0.0893326	0.0798707	1	1.29323	29	1
0.303984	0.0612365	0.23647	0.014173	0.09612	0.137204	0.220029	0.238387	0.0306206	0.148691	1	1.29323	241	0
0.304235	0.0223719	0.141572	0.0889025	0.0470868	0.0470868	0.326607	0.0526696	0	0.114503	1	0.932632	129	1
0.159928	0	0.120472	0	0.0306572	0.0930949	0.159928	0.0729846	0.0697045	0.07853	1	0.932632	206	0
0.0868514	0	0	0.52771	0.240262	0.13405	0.106212	0.0868514	0.52771	0.189961	1	0.779992	19	1
0.181807	0	0	0	0	0	0.181807	0	0	0.0404015	1	0.779992	90	0
0.758006	0.00389387	0.0446729	0.0769485	0.0228	0.141733	0.758006	0.0781542	0.0769485	0.217907	1	-0.0754095	181	1
0.0898801	0.0620881	0	0	0	0	0.107975	0.0750414	0.0310479	0.0406703	1	-0.0754095	175	0
0.131259	0	0	0	0.131259	0	0	0	0	0.0291686	1	0.352291	43	1
0.757444	0	0	0	0.0616734	0.00289678	0.757444	0	0.0587766	0.182026	1	0.352291	178	0
0.348562	0	0	0	0	0	0.347172	0.00139037	0	0.0774583	1	1.37877	36	1
0.0501631	0.205842	0.01005	0.00780017	0	0.205842	0.0099773	0.148934	0.090898	0.0810564	1	1.37877	107	0
0.14908	0	0.0750435	0.280597	0	0.131517	0.0750435	0	0	0.0790313	1	1.20769	67	1
0.139946	0	0.245703	0.0451436	0	0.111802	0.183079	0.13189	0	0.0952849	1	1.20769	224	0
0.183065	0.0459604	0.00956472	0.17736	0.02658	0.0308617	0	0	0.0349726	0.0564849	1	0.865532	121	1
0.222576	0.0825027	0.0993756	0.069811	0.0252705	0.250697	0.142031	0.164013	0.0552748	0.123506	1	0.865532	195	0
0	0.0271158	0.1372	0	0.0153997	0	0	0	0.179716	0.0399368	1	-1.01635	64	1
0.0877735	0.00740973	0	0.00740973	0.547568	0	0.0877735	0	0.547568	0.142834	1	-1.01635	26	0
0.19557	0	0.0452368	0	0	0	0.19557	0	0.0452368	0.0535125	1	0.227291	147	1
0	0	0	0.163884	0	0	0.27751	0.180726	0	0.0691245	1	0.227291	34	0
0	0	0.129843	0.137237	0	0	0	0.0583065	0	0.036154	1	0.608911	59	1
0.0183212	0.312705	0.207705	0.16544	0.0186626	0.207994	0	0	0.147318	0.119794	1	0.608911	281	0
0.0981103	0	0.0698314	0	0	0.00474524	0.163196	0	0	0.0373204	1	0.694451	113	1
0.236215	0	0.034629	0	0	0.034629	0.295805	0	0.0595897	0.0734298	1	0.694451	105	0
0.210611	0	0.32447	0	0.0866176	0.141169	0.210611	0.230119	0.0866176	0.143357	1	1.10897	106	1
0.355889	0	0.357073	0.0300666	0.000781568	0.521305	0.541096	0.133542	0.282896	0.246961	1	1.10897	82	0
0	0	0	0.0280602	0	0.106683	0	0.0786226	0	0.0237073	1	0.865532	131	1
0	0	0.0552928	0.0856885	0	0	0	0.0856885	0.0552928	0.0313292	1	0.865532	128	0
0.346955	0	0.0389451	0.0657158	0	0.0389451	0.346955	0.143515	0.209231	0.132251	1	1.2853	37	1
0.183303	0.0516105	0.0393188	0	0.0325109	0.0613681	0.166737	0	0	0.0594276	1	1.2853	250	0
0.193844	0.0434245	0	0.110792	0.0510935	0.0434245	0.267943	0.036693	0.0510935	0.0887009	1	-1.95729	142	1
0	0	0	0.122876	0.14067	0.0126784	0	0.263547	0.0126784	0.0613833	1	-1.95729	33	0
NA	NA	NA	NA	NA	0.247111	NA	NA	NA	NA	1	-0.75973	18	1
0	0	0	0	0	0.0595703	0	0	0.0595703	0.0132378	1	-0.75973	195	0
0.137916	0	0.0266342	0.019321	0	0.0541294	0.0910996	0	0	0.0365667	1	-0.478049	93	1
0.0648775	0	0	0	0.0511803	0	0.123501	0.0586231	0.0511803	0.038818	1	-0.478049	147	0
0.292903	0.256799	0.330702	0	0.249996	0	0.0286655	0.47603	0.0142419	0.18326	1	0.437831	42	1
0.387869	0	0.0989489	0	0.288921	0	0	0	0	0.0861932	1	0.437831	38	0
0.516304	0	0.512033	0.0806973	0.164162	0.220445	0.532784	0.137794	0.0784928	0.24919	1	0.756297	219	1
0.416466	0	0.518499	0.0641037	0.0809999	0.0137443	0.31288	0.253537	0.0611676	0.191266	1	0.756297	143	0
0.751802	0.184914	0.47305	0.922893	0.593575	0.514495	0.316369	NA	0.915811	0.656442	1	0.0956707	22	1
0.635202	0.373709	0.262544	0.017621	0	0.468295	0.651385	0.158317	0.205645	0.30808	1	0.0956707	255	0
0	0.291725	0.17153	0.0643998	0.0251907	0.0270332	0	0.0850558	0.151763	0.0907443	1	0.181211	134	1
0	0.190961	0.0888776	0.109546	0.0506791	0.24164	0.0335239	0.0541919	0	0.0854911	1	0.181211	72	0
0.230062	0.228608	0.238325	0.166619	0.228608	0	0.117167	0.1846	0	0.154888	1	1.29323	50	1
0.121266	0.0346646	0	0.0497586	0.0497586	0	0.146283	0.00964762	0	0.0457088	1	1.29323	36	0
0.200709	0	0	0	0	0	0.200709	0	0	0.044602	1	0.266751	100	1
0.0806793	0	0.0861584	0	0.0806793	0	0	0.0861584	0	0.037075	1	0.266751	141	0
0	0.0710172	0.175234	0.033284	0	0	0.0129212	0.16523	0	0.050854	1	-1.18743	62	1
0.00391449	0.0612426	0.0433781	0.0829823	0.0623352	0.189674	0.0127971	0.126186	0.0829823	0.0739436	1	-1.18743	124	0
0.165747	0.00880111	0.0321622	0.0850788	0.0584759	0	0.276735	0.125008	0.136047	0.0986727	1	1.54985	207	1
0.172446	0.191882	0.0591621	0.0591621	0.00318791	0.065649	0	0.065649	0.0226241	0.0710848	1	1.54985	112	0
1.09174	NA	0.885993	0.339835	0.83446	0.542498	0.861329	0.797795	NA	NA	1	-0.41757	15	1
0.222249	0.578681	0.403033	0.0311321	0.724406	0.309398	0.358198	0.578521	0.203694	0.378812	1	-0.41757	348	0
0.13951	0	0.0359806	0.301409	0.123442	0.0158888	0.123621	0.218923	0.376147	0.148325	1	-0.50311	43	1
0.252858	0.0122352	0.114479	0.00765452	0.0347161	0.0203869	0.257662	0.0687607	0	0.085417	1	-0.50311	245	0
0.421694	0.0212101	0.225816	0.189245	0	0.188969	0.458096	0	0	0.167226	1	0.523371	85	1
0.227375	0	0.0731237	0.0204123	0.022816	0	0.227375	0.0298954	0	0.0667775	1	0.523371	136	0
0.38046	0	0.0725392	0	0	0.156182	0.514319	0.110402	0.157576	0.154609	1	-0.75973	84	1
0.18671	0	0	0.111168	0	0	0.18671	0.00334133	0.114509	0.0669375	1	-0.75973	112	0
0.331977	0.0367418	0	0.230645	0.120897	0.0610429	0.400462	0	0.43442	0.179576	1	1.37877	45	1
0.0191548	0.105429	0.128279	0	0.0239956	0	0.0191548	0.0723721	0	0.0409317	1	1.37877	180	0
0.0285361	0	0	0.672817	0.355769	0.100473	0	0	0.459538	0.179682	1	1.12215	18	1
0.302076	0	0.073614	0	0.302076	0	0	0	0.073614	0.0834866	1	1.12215	65	0
0.273396	0.134833	0.0931743	0	0	0.145017	0.341405	0.373024	0.0680087	0.158762	1	0.266751	31	1
0.384255	0	0.0110613	0	0.164858	0.0110613	0.384255	0	0.164858	0.124483	1	0.266751	97	0
0.165388	0	0.0428559	0	0.185283	0	0.350671	0.0211709	0.0216851	0.0874504	1	1.10897	121	1
0.147045	0	0.0452492	0	0.0608677	0.000580832	0.147045	0.105536	0	0.0562582	1	1.10897	236	0
0.449874	0.856985	0.136871	NA	NA	0.931124	0.00279055	0.890917	0.878627	0.696788	1	0.694451	21	1
0.219033	0	0.0034466	0.0282502	0	0.0034466	0	0.221915	0.412698	0.0987543	1	0.694451	62	0
0	0.277123	0.262738	0.252568	0.0576166	0.0416719	0.277123	0.473634	0.0576166	0.188899	1	0.779992	33	1
0	0.0392439	0.0298031	0	0.0754955	0.0298031	0	0	0.114739	0.0321206	1	0.779992	214	0
0.973786	0.711912	NA	NA	NA	NA	NA	NA	0.271005	NA	1	0.181211	16	1
0.449634	0	0.0745716	0.0475763	0.0159144	0	0.449634	0.0110809	0	0.11649	1	0.181211	303	0
0.102574	0.13711	0.239616	0.00463673	0.0624703	0.224139	0	0.371386	0	0.126881	1	0.865532	35	1
0.0901454	0	0.0607312	0.0151491	0.0135512	0	0.0156144	0.115388	0.0135512	0.0360145	1	0.865532	322	0
0.207383	0	0.0744834	0	0	0	0.207383	0	0.0744834	0.062637	1	1.12215	77	1
0.0777148	0	0.0167514	0.0570107	0.0691072	0.092643	0.0777148	0.0777803	0	0.0520802	1	1.12215	94	0
0.15273	0.078379	0	0	0.0410352	0.078379	0.0942522	0.0174426	0	0.0513575	1	-0.301714	60	1
0.116061	0.0662195	0.0162591	0	0.0703637	0.0159716	0.132033	0.120324	0	0.0596924	1	-0.301714	178	0
0	0	0.281482	0.0370403	0	0.281482	0	0.0370403	0	0.0707828	1	-1.10189	23	1
0.137059	0.165203	0.198766	0	0	0.152531	0.137059	0	0.118968	0.101065	1	-1.10189	246	0
0	0.0915538	0.238767	0	0.0637714	0.0899	0	0.00645853	0	0.0544945	1	1.2853	76	1
0.268548	0.0121088	0.0823855	0	0.0823855	0	0.292155	0.0361289	0.000413659	0.0860139	1	1.2853	211	0
0.310824	0.0295658	0.0951232	0.0566102	0	0.0307769	0.292685	0.137327	0.0566102	0.112169	1	0.266751	146	1
0.299332	0.351705	0.204624	0.154043	0.185753	0.196747	0.359865	0.391435	0.0686414	0.245794	1	0.266751	208	0
0.0490933	0.0332457	0.00262439	0.0332457	0.0744791	0.00262439	0.0758843	0.0267909	0.0744791	0.0413852	1	0.437831	101	1
0.267332	0.119255	0.171001	0.026723	0.050232	0.113946	0.190479	0.144278	0.116014	0.133251	1	0.437831	255	0
0.329324	0.205306	0.205306	0	0	0.222265	0.479224	0	0.0723651	0.168199	1	1.54985	139	1
0.201356	0.0768132	0.100643	0.0612906	0	0	0.23223	0.040857	0	0.0792432	1	1.54985	120	0
0.0128558	0.141366	0	0	0	0.12851	0	0	0	0.0314146	1	-0.301714	34	1
0.105303	0.0751543	0	0	0	0.0618237	0	0.0225195	0.0694531	0.0371393	1	-0.301714	266	0
0.0480957	0.0132343	0.0755121	0.0551114	0.118142	0.0945128	0.0648647	0.0224268	0.0556584	0.0608398	1	0.227291	276	1
0.0929098	0.268979	0.0895517	0	0.152815	0	0.0298271	0.352253	0.102727	0.121007	1	0.227291	67	0
0.416952	0.0188866	0.236733	0	0	0.136733	0.416952	0.165831	0.109588	0.166853	1	1.10897	148	1
0.111172	0	0.0820129	0	0	0.203813	0.0468219	0.101329	0.0192853	0.0627149	1	1.10897	133	0
0.32351	0	0.181081	0.0117062	0.0555965	0.0718918	0.264924	0.187518	0.0475602	0.127087	1	1.20769	177	1
0.223246	0.285353	0	0.0758318	0.206795	0.0154701	0.0299053	0.1558	0.150463	0.126985	1	1.20769	128	0
0.527388	0.251563	0.256366	0.00979506	0.00939804	0.0456845	0.758493	0.19324	0	0.227992	1	-0.50311	137	1
0.42345	0.291142	0.163158	0.33904	0.235787	0.198334	0.358861	0.158077	0.21029	0.264238	1	-0.50311	204	0
0.258995	0	0.0627498	0	0	0.0627498	0.258995	0	0	0.071499	1	0.932632	38	1
0.0854078	0	0.0490775	0	0	0	0.0854078	0.0490775	0	0.0298856	1	0.932632	130	0
0	0	0.5012	0.240393	0.288154	0.0357252	0	0.0273476	0.0357252	0.125394	1	0.227291	30	1
0.0971491	0	0.103373	0	0	0.0256216	0.0715275	0.103373	0	0.0445605	1	0.227291	227	0
0.411754	0	0	0	0.297987	0	0.164572	0.181693	0	0.117334	1	-0.16095	27	1
0.408701	0	0.0210521	0.175229	0.14029	0.179701	0.268411	0.0255243	0	0.135434	1	-0.16095	307	0
0	0.0404328	0	0	0	0.0404328	0	0	0	0.00898507	1	0.523371	123	1
0.470028	0.0934411	0.352887	0	0.0272116	0	0.625568	0.155539	0.232235	0.217434	1	0.523371	33	0
1.09012	NA	NA	0.619801	NA	NA	NA	0.998469	0.499173	NA	1	-0.125379	17	1
0.574284	0	0.088423	0.0209473	0.0535426	0.0171255	0.503616	0.0674757	0	0.147268	1	-0.125379	146	0
0.580874	0.194778	0.171995	0.0648443	0.19124	0	0.565875	0.239164	0.293138	0.255768	1	1.63797	102	1
0.00169482	0.0517275	0	0.300001	0	0.262658	0	0.0143843	0.00169482	0.0702401	1	1.63797	73	0
0.100421	0.077408	0	0	0.0106703	0.266058	0	0.0336834	0.266058	0.0838109	1	0.694451	36	1
0.152633	0.07464	0.0108752	0	0.162043	0.0463495	0.29153	0.0198992	0	0.0842188	1	0.694451	244	0
0.682823	0.052524	0.126855	0.126855	0.348542	0.259902	0.649585	0.205098	0	0.272465	1	1.54985	34	1
0.342437	0.0161925	0.0431551	0	0.0250304	0.0507264	0.374758	0.0527223	0	0.100558	1	1.54985	308	0
0.417743	0	0	0	0	0.053694	0.471437	0	0	0.104764	1	0.0509562	104	1
0.408806	0.0259095	0.183622	0	0	0.0238664	0.408806	0.117892	0.0636871	0.136954	1	0.0509562	219	0
0.443889	0	0.115803	0	0	0.0802372	0.392884	0.0958145	0.111254	0.137765	1	1.46431	139	1
0.445238	0.0552345	0.0898302	0.056357	0.0530552	0.106243	0.386566	0	0.0231515	0.135075	1	1.46431	226	0
0.0372928	0.388817	0.0372928	0	0	0	0.388817	0	0	0.0946912	1	0.266751	34	1
0.484268	0	0.0583787	0.0030916	0	0.0379957	0.475997	0.0916694	0.0358256	0.131914	1	0.266751	280	0
0.248823	0.108021	0	0.0114737	0.0965846	0.108021	0.345407	0	0.0114737	0.103312	1	0.694451	79	1
0.483462	0.013902	0.108331	0.0853158	0.247448	0.277611	0.410236	0.0505297	0	0.186315	1	0.694451	175	0
0.0836565	0	0.102288	0	0	0	0	0.185945	0	0.041321	1	-0.41757	24	1
0.183349	0.214543	0.187267	0.182206	0.0238938	0.00176451	0	0.130545	0.287945	0.134613	1	-0.41757	118	0
0.238513	0.383996	0.0429542	0.064802	0.0975549	0.318986	0.11234	0.435595	0	0.188304	1	1.2853	96	1
0.47884	0.0884762	0.114798	0.108593	0.259595	0.0717507	0.194998	0.0126476	0.0397265	0.152158	1	1.2853	84	0
0.415794	0	0	0.0769842	0	0	0.415794	0	0.0769842	0.109506	1	1.03661	100	1
0.272691	0	0.00498082	0	0.0100313	0.127935	0.272691	0.0150121	0.127935	0.092364	1	1.03661	234	0
0	0.167578	0.0161478	0.109575	0.261006	0.0584038	0	0.0584038	0	0.0745683	1	-0.24649	26	1
0.403175	0.157279	0.427575	0.113244	0.188059	0.171235	0.389795	0.212779	0.0757857	0.237659	1	-0.24649	314	0
0.138869	0	0.284369	0.00768226	0.106794	0	0	0	0.324126	0.09576	1	1.10897	138	1
0.263123	0.311439	0.0650229	0	0.226481	0.15585	0.124261	0.0482966	0.226481	0.157884	1	1.10897	151	0
0.379486	0.304812	0.456623	0	0	0.0592748	0.572131	0.453282	0.247005	0.274735	1	-0.41757	20	1
0.263392	0.000930956	0.0318911	0	0	0.0630245	0.201299	0.0188197	0.0130713	0.0658254	1	-0.41757	132	0
0.0660719	0	0	0.075599	0	0.168628	0.2347	0	0.075599	0.0689553	1	1.46164	38	1
0.18973	0.0641781	0.352485	0.108077	0.00313645	0.079494	0	0.084322	0.144718	0.114016	1	1.46164	288	0
0.501434	0.0833255	0.109551	0	0.073517	0.0502149	0.418108	0	0.0141805	0.138926	1	-0.301714	78	1
0.449338	0.0836379	0.196438	0.0266934	0.039612	0	0.456358	0.104013	0	0.150677	1	-0.301714	278	0
NA	NA	NA	NA	NA	NA	NA	NA	NA	NA	1	1.10897	16	1
0.533536	0.194569	0.463491	0.0420009	0.0542472	0.159925	0.510932	0.294162	0	0.250318	1	1.10897	236	0
0.0189806	0.072975	0	0.07609	0.370394	0.18905	0	0.272998	0.454492	0.161664	1	1.46431	62	1
0.409103	0	0	0	0	0	0.39349	0.0156127	0	0.0909117	1	1.46431	119	0
0.30016	0	0.0367979	0.267814	0	0.0547708	0.0143737	0	0	0.0748796	1	0.437831	149	1
0.768773	0.173816	0.232428	0.0724006	0.591669	0.160435	0.577193	0.640437	0.397838	0.401665	1	0.437831	107	0
0.214935	0	0	0	0	0	0.214935	0	0	0.0477634	1	1.12215	18	1
0	0	0.00023669	0	0	0	0.00023669	0	0	5.25978e-05	1	1.12215	176	0
0.10341	0.105468	0	0.105468	0	0.125238	0.10341	0.125238	0	0.0742481	1	1.20769	40	1
0.389511	0	0.0167744	0.305256	0	0	0.0842556	0.0167744	0	0.0902857	1	1.20769	161	0
0.408259	0	0.0656368	0	0	0	0.342623	0	0	0.0907243	1	0.523371	145	1
0.242977	0.239944	0.00276414	0.260539	0.0218903	0.0837729	0.148998	0.049852	0.169224	0.135551	1	0.523371	106	0
0.286274	0	0.194685	0	0.0716557	0	0.183052	0.0716557	0.297906	0.122803	1	0.756297	149	1
0.192396	0.105205	0.113149	0.0696958	0	0.171362	0.148943	0.0661575	0	0.0963231	1	0.756297	204	0
0.166819	0.0515126	0.139233	0.0620383	0.0811106	0.0212607	0.231046	0.0213039	0	0.086036	1	-0.654385	211	1
0.461116	0.217621	0.106346	0.0835392	0.0314719	0.336698	0.499413	0.194219	0	0.214492	1	-0.654385	131	0
0.258753	0	0	0	0	0	0.258753	0	0	0.0575008	1	0.437831	114	1
0.284166	0.155824	0.0567041	0.0567041	0	0.157124	0.284166	0.0428027	0	0.115277	1	0.437831	99	0
0.785634	0.483046	0.80692	NA	0.782716	0.539084	NA	0.949182	0.337544	0.778735	1	-1.10189	20	1
0.453204	0	0	0.0758266	0.0758266	0	0.453204	0	0	0.117562	1	-1.10189	63	0
0.183309	0	0	0	0	0.203791	0	0.0204827	0	0.045287	1	0.0101306	104	1
0.529718	0.0108934	0.118231	0.0283766	0.0106271	0	0.444245	0.0432633	0	0.131706	1	0.0101306	239	0
0.22843	0.0256899	0	0	0.00218436	0.00038572	0.00179864	0	0.20274	0.0512476	1	0.0101306	139	1
7.20939e-06	0	7.20939e-06	0.141519	0	0	0	0	0.141519	0.0314503	1	0.0101306	158	0
0.30396	0	0.00187296	0	0	0	0.305833	0	0	0.0679629	1	0.608911	293	1
0.0951363	0.173755	0.0632981	0	0.237053	0	0.0951363	0	0	0.0738198	1	0.608911	39	0
0.122421	0	0	0	0	0	0.122421	0	0	0.0272047	1	-0.24649	34	1
0.350487	0	0.198495	0	0	0.0313739	0.268797	0.115685	0.0324939	0.110815	1	-0.24649	123	0
0.300389	0	0.00551148	0	0	0.00232212	0.300389	0.0078336	0	0.0684939	1	-0.33203	89	1
0.277712	0	0.250918	0.0740957	0	0	0.418539	0.0359953	0	0.117473	1	-0.33203	245	0
0.755855	0.594904	0.206839	0.57509	NA	0.845811	0	NA	0.753712	0.7178	1	1.46431	18	1
0.0121689	0.0120203	0.17763	0	0.126826	0.0508037	0.0121689	0.0120203	0	0.0448486	1	1.46431	236	0
0.0738378	0.065798	0	0	0	0	0.0738378	0.065798	0	0.0310302	1	-0.478049	122	1
0.0869127	0	0.0102675	0.0102675	0	0	0	0	0.0869127	0.0215956	1	-0.478049	198	0
0.683899	0.214927	0	0.103172	0.019988	0.214927	0.663911	0	0.103172	0.222666	1	2.31971	45	1
0	0	0	0	0	0	0	0	0	0	1	2.31971	74	0
0.0629146	0	0.00295509	0.0646948	0.0544565	0	0	0.0932357	0.0375222	0.0350865	1	1.63797	129	1
0.440646	0.0572891	0.0795559	0.0749538	0	0	0.423901	0	0.0505516	0.125211	1	1.63797	151	0
0.158552	0.12054	0.420427	0.198139	0.137715	0.185306	0.16911	0.138781	0	0.169841	1	2.23417	74	1
0.107312	0	0.100098	0	0	0	0.107312	0	0.100098	0.0460912	1	2.23417	113	0
0.0754854	0	0	0	0	0.0342483	0.0754854	0.0342483	0	0.0243853	1	0.756297	111	1
0.526297	0	0.0158883	0	0	0.0358953	0.526297	0.0158883	0.0358953	0.128462	1	0.756297	205	0
0.862893	0.532025	0.564692	0.83272	0.758441	0.598622	0.543468	0.522797	NA	0.703758	1	1.20769	49	1
0	0.108555	0.159561	0	0	0.0510061	0	0	0	0.035458	1	1.20769	69	0
NA	NA	NA	NA	NA	NA	0.832886	NA	NA	NA	1	1.37877	18	1
0	0.171248	0	0	0.0249178	0.187121	0	0	0.00904524	0.0435924	1	1.37877	234	0
0.152171	0.191413	0.295337	0.142213	0.337478	0.0217031	0.231432	0.406929	0.0609043	0.204398	1	-0.33203	78	1
0.201213	0.130754	0	0.105897	0	0.154674	0.165976	0.128887	0.0507177	0.104235	1	-0.33203	210	0
0.0370288	0.155819	0.0973884	0	0	0.105355	0.11879	0	0.00796651	0.0580385	1	0.352291	33	1
0.413507	0.0461915	0	0	0.0252942	0.198473	0.413507	0.0714857	0.198473	0.151881	1	0.352291	318	0
0.23163	0.0476554	0.082958	0.165277	0	0	0.396907	0.082958	0.0476554	0.117227	1	0.0101306	50	1
0.124299	0	0.103098	0.0700257	0	0.0381993	0.124299	0.0691193	0.0381993	0.0630267	1	0.0101306	264	0
0.191008	0.00954339	0	0	0	0	0.0212492	0.00954339	0.169759	0.0445669	1	0.0956707	177	1
0.478762	0	0	0.0856857	0	0.0856857	0.45337	0	0.025392	0.125433	1	0.0956707	55	0
0.254811	0.272998	0	0	0.175465	0.272998	0.385348	0	0.306003	0.185291	1	1.54985	27	1
0.156591	0.323362	0.204022	0.088019	0.0501846	0.436109	0.11444	0.172875	0.0736714	0.179919	1	1.54985	226	0
0	0.820553	0.768986	0.809228	0.298473	NA	0.0152755	NA	NA	0.739108	1	0.352291	17	1
0.161275	0	0.0543596	0	0.0825615	0.0165306	0.0338022	0.0288344	0.177914	0.0616974	1	0.352291	267	0
0.249728	0	0.498506	0.0655009	0.139108	0.372398	0.586356	0.131358	0.0655009	0.234273	1	1.54985	29	1
0.15681	0	0.229104	0.253393	0	0.0955927	0.0963564	0.093912	0.274247	0.133268	1	1.54985	223	0
0.471973	0.0499418	0.168819	0.0684672	0.0712997	0.555346	0.797655	0.325522	0.0564305	0.28505	1	0.779992	153	1
0.228406	0.461749	0.0846075	0	0.0927489	0.517462	0.094743	0.0482743	0.0362549	0.173805	1	0.779992	127	0
0.612938	0.208854	0.415427	0.389239	0.0482384	0.257452	0.434534	0.344326	0.253125	0.329348	1	-0.845271	21	1
0.493434	0.355274	0.408778	0.00313412	0.130607	0.44996	0.305194	0.83356	0.477515	0.384162	1	-0.845271	344	0
0.577203	0	0	0	0.517964	0	0.577203	0.517964	0	0.24337	1	1.12215	33	1
0.209139	0	0	0	0.209139	0.082562	0	0	0.082562	0.0648224	1	1.12215	106	0
0.232014	0	0.418802	0.0351581	0.646824	0	0.344714	0.444189	0.130642	0.25026	1	1.12215	27	1
0	0.507385	0	0	0	0.507385	0	0	0	0.112752	1	1.12215	38	0
0	0	0.12964	0	0.280059	0.162196	0	0	0	0.063544	1	0.865532	20	1
0.504353	0.376147	0.902624	0.568061	0.182174	0.208874	0.498003	0.966905	0.367964	0.508345	1	0.865532	335	0
0.305267	0.0158336	0.0549125	0	0.0628769	0.19086	0.488839	0.127983	0.144494	0.154563	1	0.227291	37	1
0.44307	0.0725895	0.0849261	0	0	0.0808373	0.44307	0.0931739	0	0.135296	1	0.227291	218	0
0.415784	0	0.018077	0	0	0.366886	0.157032	0.0753422	0.330651	0.15153	1	0.352291	192	1
0.405224	0.0911909	0.159766	0.102445	0	0.171837	0.405224	0.26784	0	0.17817	1	0.352291	103	0
0.907408	0.666081	NA	NA	0.191787	0.854533	0.18971	NA	NA	NA	1	0.579962	15	1
0.0172652	0.0537253	0.120131	0	0	0	0	0.0836707	0	0.0305324	1	0.579962	218	0
0	0	0.101432	0.0209014	0	0.0805306	0	0	0	0.0225404	1	-0.301714	80	1
0.396385	0.0774592	0.193583	0.0328655	0.0302427	0.0853632	0.342547	0.120404	0	0.142094	1	-0.301714	236	0
0.131643	0.233166	0.698412	0.11086	0.216636	0.260923	0.11086	0.568247	0.0677577	0.266501	1	1.12215	91	1
0.488364	0	0.313828	0.0182281	0	0.0235408	0.511904	0	0.2956	0.183496	1	1.12215	158	0
0	0.239031	0.110775	0	0	0	0	0.128256	0	0.0531181	1	1.63797	17	1
0.0851773	0.458619	0.324973	0	0	0.202138	0.470739	0.0470683	0	0.176524	1	1.63797	116	0
0.330076	0.00807146	0.202804	0.0388559	0.0497497	0.00248071	0.293697	0.216175	0.0444466	0.131817	1	0.0101306	27	1
0.234715	0.0677737	0.223559	0.0728014	0	0.198294	0.182075	0.190135	0.0677737	0.137459	1	0.0101306	310	0
0.000649839	0.0431144	0.0191609	0	0.0951149	0	0.0957647	0.0191609	0.0431144	0.03512	1	0.0101306	100	1
0.153817	0.052163	0.26507	0.0546777	0.0327571	0.360774	0.0572104	0.218421	0.052163	0.138561	1	0.0101306	258	0
0.283027	0	0.0044515	0.0566133	0.016659	0	0.283027	0.016659	0.0610648	0.0801668	1	0.523371	188	1
0.270673	0	0.0431487	0	0	0	0.270673	0.0543176	0.0974663	0.0818087	1	0.523371	114	0
0	0	0.141399	0	0	0	0	0	0.141399	0.0314219	1	1.03661	32	1
0.328362	0	0.0683377	0.0225755	0	0	0.39298	0.258309	0.0900489	0.128957	1	1.03661	290	0
0.0864226	0	0	0	0	0	0.0864226	0	0	0.019205	1	1.29323	168	1
0.627634	0.167873	0	0.102607	0	0.494437	0.317307	0.112264	0.0389911	0.20679	1	1.29323	122	0
0.754871	0.37672	0.0105693	0	0	0.368139	0.79155	0.0558293	0	0.261964	1	-0.16095	149	1
0.766164	0.145048	0.402652	0.141419	0	0.0357698	0.505921	0.228723	0.457017	0.298079	1	-0.16095	132	0
0.596998	0.0749516	0.155683	0	0	0.0807316	0.596998	0	0	0.167262	1	0.756297	74	1
0.525358	0.00811582	0.0507156	0.0299476	0	0.03245	0.43179	0.0971338	0	0.130612	1	0.756297	240	0
NA	0.120614	0.873275	0.778328	NA	NA	0.996877	0.5853	NA	NA	1	0.865532	16	1
0.278088	0.0102034	0.0500301	0.0763063	0	0.00907156	0.239827	0	0.00729093	0.0745353	1	0.865532	258	0
0.572076	0.234889	0	0.109057	0	0	0.572076	0.109057	0.234889	0.203561	1	0.227291	23	1
0.442109	0	0.129083	0.034732	0.0124702	0	0.635735	0.275507	0	0.16996	1	0.227291	294	0
0.46265	0	0.201538	0.429461	0	0.137884	0.474085	0.0318209	0	0.193049	1	0.403627	33	1
0.397442	0	0.0566643	0	0	0.0163098	0.412306	0.00144535	0.0566643	0.104537	1	0.403627	253	0
0.153903	0.0936258	0	0	0.135799	0.120177	0.164507	0.0378804	0.0295187	0.0817123	1	0.0956707	169	1
0.653713	0.63468	0.157067	0	0.0494221	0.0969203	0.527285	0.443115	0.249675	0.312431	1	0.0956707	118	0
0.226626	0.0515966	0.166104	0.11544	0.0586767	0.313069	0.345342	0.134744	0	0.156844	1	-1.35851	153	1
0.336452	0.213533	0.0614296	0.0433538	0.136263	0.10044	0.102584	0.0152405	0.109545	0.124316	1	-1.35851	181	0
NA	NA	NA	NA	NA	NA	1.02154	0.64023	0.590999	NA	1	1.72093	15	1
0	0	0	0	0	0	0	0	0	0	1	1.72093	104	0
0.560222	0.0255234	0.0989965	0	0.0440978	0.202317	0.559363	0.182884	0.0989965	0.196933	1	1.37877	38	1
0.479585	0.180111	0.166052	0.150082	0	0.211373	0.630506	0.349587	0.045415	0.245857	1	1.37877	254	0
0.0664244	0.0325534	0.142419	0.0572415	0	0	0	0.0260326	0.0398327	0.0405004	1	0.0509562	162	1
0.0386499	0.0804914	0.0244747	0.0922266	0.0453	0.0804914	0.0201411	0.0812428	0	0.0514464	1	0.0509562	98	0
0	0	0.138934	0	0	0	0	0.138934	0	0.0308742	1	0.437831	43	1
0.40164	0.150781	0	0.0273956	0	0.10561	0.474207	0	0	0.128848	1	0.437831	77	0
0.230192	0	0.154542	0.353637	0.199094	0	0.230192	0	0	0.12974	1	1.12215	31	1
0.355415	0	0.115038	0	0.0650734	0.188053	0.557061	0.393735	0.0606664	0.192782	1	1.12215	282	0
0.438316	0.0551909	0.0308561	0.121372	0.121372	0.0860471	0.438316	0	0	0.143497	1	1.54985	87	1
0.100301	0.326994	0.0143826	0	0	0.0197375	0.100301	0.0143826	0.307256	0.0981504	1	1.54985	160	0
0	0	0	0	0	0	0	0.11599	0.11599	0.0257755	1	0.694451	49	1
0.593436	0.0315435	0	0	0	0.0315435	0.593436	0	0	0.138884	1	0.694451	237	0
0.244331	0.188037	0	0.188037	0.0224086	0	0.221923	0	0	0.0960818	1	0.266751	92	1
0.485114	0.0723176	0.12007	0	0.0249145	0.0844713	0.441042	0.124729	0.0190233	0.152409	1	0.266751	252	0
0.0883113	0.0774654	0	0	0.19245	0.0259736	0.0883113	0	0.140958	0.0681633	1	0.608911	61	1
0.357662	0.124554	0.0808221	0.0530538	0.00594408	0.0787932	0.274159	0.0913934	0	0.118487	1	0.608911	279	0
0.100217	0	0.023117	0	0.146618	0	0.0464016	0.023117	0	0.037719	1	-0.24649	55	1
0.288203	0	0	0	0	0	0.288203	0	0	0.0640451	1	-0.24649	272	0
0.398476	0.0747548	0.277364	0.0616107	0.093295	0.26316	0.308317	0.00360978	0.051837	0.17027	1	-0.301714	135	1
0.197393	0.0573832	0.101313	0.0481975	0.0430247	0.0326599	0.140009	0.0225686	0	0.0713944	1	-0.301714	215	0
0.0797662	0.539998	0.0323714	0.512607	0.436233	0	0.814973	0.173619	0.321823	0.323488	1	0.694451	36	1
0.437979	0.382175	0.360212	0.210845	0.026791	0.470024	0.149894	0.0836063	0.0118832	0.237046	1	0.694451	324	0
0.100785	0	0	0	0	0	0.0804938	0	0.0202915	0.0223967	1	1.63539	110	1
0.312498	0.0911079	0.137479	0.129597	0.0854901	0.0229051	0.445628	0.065557	0	0.143362	1	1.63539	105	0
0	0.0153767	0	0.336724	0.321347	0	0	0	0	0.0748275	1	0.266751	32	1
0.375299	0.135748	0.349124	0.013931	0	0.0827636	0.349824	0.0292264	0.120434	0.161817	1	0.266751	202	0
0.168269	0	0.00617512	0	0.00617512	0	0.168269	0	0	0.0387654	1	0.951072	243	1
0.435859	0.0344047	0	0	0	0	0.435859	0	0.0344047	0.104503	1	0.951072	88	0
0.295052	0	0	0.0579963	0	0	0.271343	0.0237094	0.0579963	0.0784553	1	0.579962	53	1
0.421783	0.0258469	0.0633844	0	0	0.0582731	0.421783	0.0520967	0.0520967	0.121696	1	0.579962	210	0
0.273438	0	0.357083	0	0.177271	0.140783	0.129922	0	0.364332	0.160314	1	0.865532	47	1
0.0740397	0	0.0664729	0.0481155	0.0721286	0.0741846	0.15137	0	0.0936319	0.0644381	1	0.865532	102	0
0.770321	0.688532	0.555528	0.0247844	0	0.325156	0.994153	0.772238	0.226137	0.484094	1	1.20769	16	1
0.571272	0.12489	0.0717158	0.591833	0	0.17356	0.842904	0.108539	0.0912754	0.286221	1	1.20769	91	0
0.0325905	0.797626	0.30494	0.0042043	0.42409	0.276384	0.278504	0.806289	0.74619	0.407869	1	-0.16095	26	1
0.420685	0.0603269	0.135106	0.195168	0.0186084	0	0.59726	0.167158	0.12958	0.191544	1	-0.16095	242	0
0.223596	0.4178	0.401075	0	0	0.475757	0.000179962	0.0859528	0.0337498	0.182012	1	1.12215	92	1
0.215238	0.0366058	0.56495	0	0.233634	0.278518	0.00530832	0.0980637	0.292001	0.191591	1	1.12215	57	0
0.638469	0.186738	0.0951372	0.0951372	0	0.039075	0.637462	0.146656	0	0.204297	1	0.951072	197	1
0.160047	0.152957	0	0	0	0.10284	0.160047	0.0901116	0	0.0740001	1	0.951072	120	0
0.125912	0.106667	0.016918	0	0.016918	0	0.104259	0.0850133	0	0.0506319	1	-0.16095	112	1
0.257922	0	0.0966048	0.264481	0.302053	0.131916	0.250555	0.138195	0.133089	0.174979	1	-0.16095	234	0
0.205409	0.00337731	0.230701	0	0.0576369	0.30753	0.212287	0.233035	0.0576369	0.14529	1	0.0509562	81	1
0.0735233	0.162449	0.000908801	0.0415038	0.115439	0.0607549	0.082318	0.146486	0.0410901	0.080497	1	0.0509562	248	0
0	0	0	0	0	0	0	0	0	0	1	0.951072	22	1
0.523381	0.197991	0.344193	0	0	0.331544	0	0.0911324	0.106858	0.177233	1	0.951072	27	0
0.319293	0.0253973	0	0	0	0	0.258451	0.0354447	0	0.070954	1	1.03661	109	1
0.677589	0	0.04287	0.0274139	0.0927486	0.00985396	0.677589	0	0.0871465	0.179468	1	1.03661	211	0
0.204474	0.0810735	0.00603023	0.443156	0	0.0584959	0.660968	0.00231184	0	0.161834	1	0.694451	140	1
0.841158	0.0403999	0.332852	0	0.039496	0.0331079	0.843068	0.0722405	0	0.244702	1	0.694451	195	0
9.82935e-05	0	0	0	0	0.00682803	0.113788	0	0.120518	0.0268037	1	1.12215	55	1
0	0	0	0.0083914	0	0	0.0083914	0	0	0.00186475	1	1.12215	58	0
0.216272	0.159855	0.209626	0.00308784	0.0815724	0.174781	0.213948	0.136433	0.0755628	0.141238	1	0.694451	173	1
0.0515794	0.096959	0.126139	0	0.0955804	0.0312483	0.076834	0.0710143	0	0.0610393	1	0.694451	177	0
0.584611	0.00582255	0	0	0	0.00582255	0.584611	0	0	0.131207	1	1.10897	36	1
0.245502	0.48741	0	0	0.157503	0.407851	0.240172	0.141605	0.108759	0.198756	1	1.10897	140	0
0.404944	0.0520041	0.169665	0.0546543	0	0.115929	0.404944	0.167014	0.115929	0.165009	1	1.20769	226	1
0.383314	0.0721906	0.0190628	0.0672951	0.0721906	0	0.383314	0.0863579	0	0.120414	1	1.20769	90	0
0.420961	0	0	0	0	0	0.282082	0	0.138879	0.0935468	1	-0.0754095	22	1
0.577596	0.52109	0.0529764	0.0843328	0	0.549134	0.621934	0.0280436	0.0529764	0.276454	1	-0.0754095	111	0
0.0768458	0.000616845	0.000616845	0.102199	0	0.102199	0.0406134	0	0.117459	0.0489499	1	0.779992	57	1
0.307813	0	0.0338056	0	0	0.0338056	0.369899	0.0620856	0	0.0897121	1	0.779992	119	0
0.479919	0.58829	0.362645	0.0817533	0.038393	0.490664	0.381752	0.356201	0.09352	0.319237	1	1.37877	331	1
NA	NA	NA	NA	NA	NA	NA	NA	NA	NA	1	1.37877	20	0
0.0692938	0.00372342	0	0.0178622	0	0	0	0.100156	0.183589	0.041625	1	0.266751	83	1
0.653112	0.317264	0.218998	0.221684	0.0830599	0.124592	0.865054	0.548033	0.21421	0.360667	1	0.266751	252	0
0.0885552	0	0.0381009	0.00945714	0.0737817	0.00853289	0.0147736	0.0371766	0	0.030042	1	2.14863	256	1
0.480757	0.17279	0.371602	0	0	0.0351944	0.644374	0	0	0.189413	1	2.14863	43	0
0.0364622	0.113397	0.0684253	0	0.0391657	0.189947	0	0.166536	0.0072449	0.0690198	1	1.46431	120	1
0	0	0.19603	0	0.0175128	0	0.202752	0.192461	0.181669	0.0878249	1	1.46431	211	0
0.0352347	0.141687	0	0	0	0.0352347	0.141687	0	0	0.039316	1	1.03661	32	1
0.080063	0.0357021	0.0181851	0	0	0	0.0625461	0	0	0.0218329	1	1.03661	291	0
0	0.400223	0.134751	0	0.0367643	0.466588	0.0642486	0.0374847	0	0.126673	1	1.46431	125	1
0.480962	0.0116944	0.227616	0.0116944	0.0815537	0.116487	0.557574	0.146851	0	0.181604	1	1.46431	228	0
0.591718	0	0.045178	0	0	0	0.591718	0	0.045178	0.141532	1	0.181211	152	1
0.263888	0	0	0	0.226723	0	0.172493	0	0	0.0736782	1	0.181211	60	0

## Sheet: Figure3b
Beta	lwr.ci	upr.ci	Sentiment
0.0141942	-0.023373	0.0518123	Neg. Emo.
0.0222149	-0.00487068	0.0493006	Pos. Emo.
0.0293059	0.0023542	0.0562865	1st Pers. Sing.
0.0375321	0.0143317	0.0607326	1st Pers. Pl.
0.039282	0.0170912	0.0614787	3rd Pers.
0.0259446	0.00102289	0.0509223	2nd Pers.
0.0112689	-0.0272926	0.0498103	Swear
0.0353189	0.00788883	0.0627785	Articles
0.045444	0.0187045	0.0722092	Negate

## Sheet: Figure4a
variables	beta	se	pval	network_type
negemo, i, work, Analytic, relativ, health, bio, informal, focuspresent	0.0205254	0.0121427	0.0919635	depression
work, number, conj, time, adverb, WC, you, verb, we	0.0110071	0.00910481	0.227597	depression
you, WPS, Dic, achieve, cause, negate, we, number, ppron	0.00417738	0.00979015	0.669909	depression
auxverb, article, Dic, drives, they, time, prep, space, anx	0.00184137	0.0109545	0.866632	depression
discrep, ppron, cause, power, achieve, sexual, verb, relativ, informal	0.00859229	0.0101746	0.399121	depression
sad, they, adverb, i, Analytic, prep, article, tentat, Clout	0.0195241	0.0150085	0.194302	depression
cause, discrep, pronoun, sexual, number, health, function., relativ, WC	0.00411711	0.00775277	0.595803	depression
negate, sexual, death, bio, health, cause, WC, pronoun, anger	0.0140988	0.0118682	0.235464	depression
female, relativ, WPS, you, death, negemo, prep, adverb, verb	-0.00718582	0.00870153	0.409615	depression
Clout, health, reward, article, sexual, they, death, Sixltr, relativ	0.0050731	0.00779358	0.515661	depression
Clout, space, health, conj, work, Tone, drives, posemo, Dic	0.00151874	0.0099626	0.878937	depression
discrep, anger, function., focuspresent, relativ, cogproc, Sixltr, you, i	0.0342502	0.0143258	0.0173898	depression
differ, we, body, time, prep, negemo, posemo, function., you	0.018668	0.0113214	0.100163	depression
bio, number, discrep, space, time, tentat, we, i, achieve	0.0203308	0.00978292	0.0385111	depression
time, tentat, health, anx, verb, body, achieve, negemo, Sixltr	0.0033752	0.00943432	0.720677	depression
you, cause, auxverb, WC, prep, sad, achieve, WPS, health	0.00843165	0.00773077	0.276288	depression
auxverb, tentat, they, we, Dic, informal, adverb, ppron, focuspresent	-0.00178798	0.0120947	0.882573	depression
Tone, conj, reward, number, auxverb, WC, prep, cogproc, body	0.016656	0.00784462	0.0345498	depression
body, reward, feel, Dic, Tone, female, bio, tentat, discrep	-0.00775695	0.00924062	0.401876	depression
Sixltr, relativ, health, conj, netspeak, differ, informal, they, body	0.00686893	0.00960431	0.475046	depression
space, conj, they, work, number, you, swear, verb, function.	0.0157773	0.00944768	0.0960086	depression
number, bio, you, article, verb, death, achieve, auxverb, power	0.00185039	0.0081927	0.821479	depression
netspeak, ppron, i, sexual, space, you, adverb, conj, Analytic	0.0157067	0.0146514	0.284577	depression
drives, bio, death, swear, function., differ, health, prep, they	0.00696862	0.0113528	0.539851	depression
swear, sad, bio, netspeak, discrep, death, achieve, ppron, power	0.00664067	0.00977963	0.497705	depression
anx, conj, informal, they, health, article, ppron, i, focuspresent	0.00167868	0.0104408	0.872379	depression
Tone, work, Sixltr, time, anx, sad, cogproc, posemo, Clout	0.0187248	0.0108357	0.0850415	depression
i, health, power, death, work, cause, number, informal, ppron	0.00606605	0.00897329	0.499596	depression
differ, adverb, ppron, tentat, negemo, relativ, cause, Dic, number	0.0155094	0.0105297	0.141788	depression
feel, anx, auxverb, negemo, achieve, tentat, discrep, female, i	0.000732148	0.00946051	0.938345	depression
auxverb, ppron, article, achieve, focuspresent, conj, discrep, sad, i	0.00994569	0.0102735	0.333796	depression
bio, death, anx, WPS, reward, relativ, pronoun, negate, power	0.00710702	0.00727321	0.329366	depression
negemo, cogproc, feel, we, relativ, anger, health, WPS, verb	0.0115193	0.0096021	0.231221	depression
work, tentat, WPS, Clout, achieve, negemo, number, netspeak, WC	0.00796832	0.00865509	0.357946	depression
feel, time, power, tentat, prep, differ, sad, anger, posemo	0.0112601	0.00844707	0.183537	depression
differ, space, function., achieve, work, Sixltr, Tone, Dic, ppron	0.00615782	0.01332	0.644184	depression
focuspresent, Clout, adverb, anx, Tone, cogproc, article, we, verb	0.00300733	0.00948175	0.751344	depression
differ, feel, function., swear, posemo, negemo, article, they, tentat	0.0122882	0.010475	0.241688	depression
negate, Dic, power, body, reward, Clout, article, negemo, relativ	0.0168662	0.0116761	0.149617	depression
anger, achieve, negemo, reward, anx, time, death, differ, cause	-0.00585461	0.0128074	0.647953	depression
WC, relativ, we, conj, achieve, verb, Tone, bio, Sixltr	-0.00130312	0.00792418	0.869485	depression
ppron, Sixltr, WC, i, article, drives, negate, health, netspeak	0.0181249	0.00962254	0.060549	depression
female, focuspresent, informal, work, prep, Dic, Analytic, cause, health	-0.00560564	0.0117374	0.63328	depression
feel, conj, article, power, death, we, prep, Dic, drives	-0.00419916	0.0108777	0.699777	depression
we, discrep, cause, negate, drives, bio, power, focuspresent, number	0.00719617	0.0121683	0.554695	depression
they, drives, negate, female, time, posemo, achieve, netspeak, work	0.00481951	0.0103186	0.640799	depression
Dic, achieve, differ, number, sad, function., health, anger, conj	0.0199317	0.0117553	0.0909961	depression
function., number, sad, tentat, swear, Sixltr, drives, time, prep	0.0111658	0.00929951	0.230853	depression
tentat, auxverb, discrep, ppron, differ, work, we, adverb, bio	0.0156347	0.0100833	0.122026	depression
number, work, bio, adverb, Tone, informal, WC, i, prep	0.00461161	0.00825697	0.57689	depression
relativ, sexual, conj, body, feel, Sixltr, number, Tone, Clout	0.00716662	0.00710296	0.313868	depression
Sixltr, work, sexual, cogproc, function., Analytic, anger, drives, anx	0.00534738	0.0108095	0.621222	depression
work, female, number, cause, sad, sexual, we, WPS, Analytic	-0.00129591	0.00629108	0.836952	depression
auxverb, relativ, WC, tentat, Sixltr, swear, cogproc, prep, work	-0.000551684	0.0107135	0.958964	depression
function., sexual, we, Clout, anx, health, anger, cogproc, swear	-0.0157172	0.0111048	0.158147	depression
female, death, verb, cogproc, space, article, anger, they, work	0.0158717	0.00807853	0.0504736	depression
achieve, time, female, cogproc, Sixltr, swear, feel, function., Dic	-0.00603209	0.0114363	0.598283	depression
ppron, achieve, prep, informal, sexual, power, negate, tentat, cause	0.00511103	0.00847337	0.546871	depression
conj, you, power, WPS, i, they, death, swear, we	-0.00308686	0.00724358	0.670346	depression
verb, power, negemo, WPS, Analytic, cause, anx, conj, you	-0.00409632	0.0115481	0.72307	depression
prep, bio, sexual, reward, anger, ppron, negate, female, pronoun	0.00803154	0.0102555	0.434185	depression
conj, WC, posemo, body, relativ, work, you, netspeak, cause	0.0139348	0.00914436	0.128552	depression
space, netspeak, sexual, verb, death, you, reward, negate, i	-0.00971516	0.00778166	0.213017	depression
bio, verb, pronoun, Dic, auxverb, negate, body, Analytic, we	0.00612276	0.0199696	0.759346	depression
power, posemo, Analytic, focuspresent, Dic, tentat, WPS, swear, time	0.00250389	0.0104418	0.810655	depression
negemo, number, Tone, female, conj, auxverb, work, informal, feel	0.0104449	0.00823147	0.205442	depression
power, Analytic, relativ, conj, space, informal, sexual, we, i	0.00100618	0.0110554	0.927549	depression
work, tentat, bio, article, anx, health, conj, pronoun, posemo	0.0116796	0.0101496	0.250817	depression
Dic, health, Analytic, adverb, WPS, ppron, WC, bio, Clout	-0.0301745	0.0119838	0.0123285	depression
cause, Clout, article, posemo, focuspresent, netspeak, space, work, time	0.0231343	0.00988556	0.0198918	depression
achieve, negate, differ, number, female, tentat, posemo, auxverb, body	-0.000745219	0.0102339	0.941998	depression
cogproc, function., bio, Sixltr, netspeak, differ, relativ, you, Analytic	0.0296698	0.0141954	0.0374152	depression
focuspresent, female, negate, posemo, drives, Analytic, article, anger, negemo	0.00984905	0.0122823	0.423226	depression
health, space, Clout, Tone, Analytic, Dic, bio, tentat, informal	-0.00259648	0.010284	0.800842	depression
you, relativ, anger, tentat, Sixltr, informal, differ, ppron, posemo	0.0321232	0.0121424	0.00855877	depression
achieve, differ, female, anx, Clout, adverb, space, time, posemo	-0.00350656	0.00976912	0.719906	depression
body, Dic, swear, conj, discrep, bio, WPS, ppron, time	0.00787909	0.0118951	0.508228	depression
ppron, pronoun, netspeak, female, discrep, negemo, we, conj, they	-0.0060603	0.0075323	0.421691	depression
work, cogproc, pronoun, number, informal, cause, female, space, swear	0.0205478	0.00955524	0.0323251	depression
bio, drives, you, sad, anger, negate, death, netspeak, cause	0.00196271	0.00829718	0.813183	depression
conj, Sixltr, Tone, Clout, tentat, cogproc, informal, verb, we	0.00545257	0.0120529	0.651304	depression
work, health, Dic, differ, we, ppron, you, netspeak, time	-0.00200306	0.0109564	0.855062	depression
function., body, time, cogproc, Clout, cause, WC, WPS, discrep	-0.00919713	0.0110254	0.404819	depression
verb, number, swear, anx, conj, they, negate, we, auxverb	-0.00257518	0.00877044	0.769268	depression
work, we, space, anx, function., body, sad, negate, number	0.0040869	0.00759328	0.590665	depression
WC, anger, space, pronoun, auxverb, reward, prep, you, tentat	0.00612683	0.0105396	0.561436	depression
body, time, negemo, Tone, number, swear, discrep, relativ, Dic	0.0214427	0.0121813	0.0793797	depression
pronoun, achieve, drives, you, feel, body, Tone, auxverb, health	0.00796721	0.00891575	0.372272	depression
anger, body, bio, tentat, adverb, power, time, cogproc, WPS	0.017979	0.0114732	0.1181	depression
WPS, function., negate, bio, informal, conj, negemo, health, they	0.0151176	0.0128528	0.24041	depression
prep, i, drives, time, Tone, power, posemo, focuspresent, bio	0.0101563	0.0131608	0.440622	depression
you, differ, anx, feel, function., they, Analytic, negemo, space	0.00905899	0.0108532	0.404591	depression
tentat, space, achieve, focuspresent, negate, auxverb, verb, Tone, time	0.0111614	0.0105493	0.290841	depression
body, anger, swear, negate, posemo, relativ, tentat, focuspresent, Analytic	0.0254607	0.0114424	0.0267909	depression
reward, verb, time, number, prep, conj, relativ, health, posemo	-0.0117288	0.0117065	0.317176	depression
tentat, verb, body, you, WPS, posemo, we, achieve, death	-0.00197686	0.00785954	0.801596	depression
article, feel, anger, death, time, verb, swear, ppron, they	0.00472571	0.0103946	0.649745	depression
sad, prep, anx, drives, Analytic, you, feel, anger, discrep	0.00970813	0.008282	0.242104	depression
auxverb, article, time, differ, reward, achieve, Clout, health, body	0.0149714	0.0120012	0.213139	depression
sad, focuspresent, you, discrep, time, we, Dic, posemo, anger	0.013691	0.00961488	0.155516	depression
drives, netspeak, death, achieve, Clout, reward, negemo, cause, you	-0.00373596	0.0125231	0.765671	depression
feel, bio, space, negate, health, netspeak, sexual, sad, death	0.0147758	0.0100928	0.144476	depression
cause, netspeak, Sixltr, swear, differ, work, posemo, tentat, ppron	0.0147889	0.00996226	0.138713	depression
informal, body, we, drives, adverb, space, ppron, Analytic, bio	0.0325464	0.0145455	0.0259711	depression
pronoun, Tone, anx, female, cogproc, ppron, achieve, body, Dic	0.0112137	0.00963077	0.245238	depression
pronoun, work, female, anx, reward, power, article, relativ, health	0.00223091	0.00879129	0.799784	depression
adverb, posemo, function., cogproc, tentat, death, informal, negemo, negate	-0.00994775	0.015029	0.50834	depression
verb, adverb, netspeak, auxverb, relativ, i, anx, we, swear	-0.000473352	0.0102577	0.963227	depression
WC, auxverb, Sixltr, anx, reward, i, drives, relativ, negate	0.00492697	0.00958091	0.60748	depression
feel, bio, WPS, sad, relativ, negemo, they, anger, you	-0.00392113	0.012042	0.744934	depression
time, feel, negemo, drives, you, swear, Clout, sexual, Sixltr	0.0113346	0.0134023	0.39842	depression
focuspresent, Sixltr, verb, number, cogproc, achieve, prep, conj, we	0.0135657	0.00971585	0.16367	depression
time, you, number, focuspresent, sad, we, Dic, bio, Analytic	0.0020632	0.00922346	0.82315	depression
adverb, number, discrep, sad, sexual, achieve, anger, Clout, bio	0.0136122	0.00906311	0.13424	depression
bio, informal, tentat, WC, death, verb, swear, conj, anx	0.0137375	0.0106729	0.199206	depression
ppron, verb, number, conj, achieve, Tone, feel, adverb, discrep	-0.00158248	0.00873912	0.856426	depression
drives, sexual, you, focuspresent, differ, cogproc, WC, time, tentat	0.0205185	0.00924492	0.0272345	depression
sexual, achieve, relativ, feel, tentat, prep, they, sad, health	0.0051559	0.00773265	0.505237	depression
posemo, article, swear, negate, feel, body, work, prep, cause	0.0127395	0.00903074	0.15937	depression
number, anx, space, discrep, sad, death, negemo, adverb, posemo	0.0100127	0.0107645	0.35277	depression
article, focuspresent, space, you, female, conj, adverb, drives, Dic	0.0156934	0.0122013	0.199331	depression
cogproc, power, we, prep, death, work, focuspresent, i, anx	0.00269874	0.00839281	0.74805	depression
adverb, prep, power, achieve, i, space, drives, ppron, swear	0.0188443	0.0148502	0.205409	depression
informal, function., death, reward, sad, achieve, number, i, auxverb	0.0045186	0.00998312	0.651175	depression
Analytic, number, feel, swear, they, prep, posemo, time, informal	0.0219569	0.0102167	0.0324229	depression
prep, work, space, you, reward, sad, Tone, tentat, conj	0.0123998	0.00978375	0.205956	depression
achieve, prep, netspeak, discrep, relativ, i, swear, pronoun, ppron	0.0189972	0.0099681	0.0576234	depression
adverb, discrep, cause, Clout, WPS, differ, feel, negate, cogproc	-0.000388881	0.0175376	0.982323	depression
adverb, conj, space, focuspresent, work, WC, cause, power, bio	0.022599	0.00948912	0.0178192	depression
anx, cause, we, Analytic, verb, power, drives, body, number	0.00701013	0.0118491	0.554577	depression
work, differ, time, negate, adverb, verb, WC, netspeak, discrep	-0.00106121	0.0104044	0.918798	depression
health, reward, we, you, conj, negemo, body, Tone, WC	-0.00122559	0.00809389	0.879744	depression
bio, WC, Analytic, we, they, netspeak, swear, i, sexual	0.0170111	0.00926894	0.0675438	depression
ppron, Dic, Analytic, space, WPS, health, power, sexual, body	-0.00134059	0.0105346	0.898827	depression
we, verb, number, Analytic, focuspresent, sexual, differ, relativ, Tone	0.00645464	0.00937422	0.491669	depression
i, Clout, ppron, function., tentat, negemo, negate, power, achieve	0.0546092	0.0215512	0.0115532	depression
adverb, tentat, pronoun, they, Tone, cogproc, body, prep, time	-0.000633737	0.00863466	0.941541	depression
anx, female, function., relativ, differ, power, body, work, netspeak	0.0160258	0.00822296	0.0518736	depression
feel, Clout, auxverb, Tone, pronoun, Sixltr, posemo, swear, time	0.0217543	0.0112492	0.0540612	depression
feel, WPS, discrep, swear, Clout, death, body, cogproc, cause	0.00306768	0.00967034	0.75131	depression
reward, ppron, drives, adverb, female, conj, prep, we, anger	-0.0172467	0.0116054	0.138282	depression
differ, Tone, swear, ppron, function., WC, sexual, achieve, article	0.00246782	0.0106769	0.817375	depression
anger, number, achieve, tentat, i, female, feel, cause, anx	0.00185724	0.006466	0.774147	depression
article, female, number, auxverb, feel, we, time, ppron, i	0.00278723	0.0113803	0.806683	depression
i, reward, health, focuspresent, cause, discrep, female, differ, number	0.00241108	0.00756011	0.750002	depression
health, feel, female, verb, conj, relativ, WPS, article, you	0.00221763	0.00665359	0.739139	depression
sexual, relativ, function., work, cogproc, power, verb, negemo, netspeak	0.0232073	0.0131806	0.0793277	depression
reward, they, anx, netspeak, sexual, negemo, achieve, prep, pronoun	0.0174036	0.00956251	0.0699223	depression
cogproc, auxverb, function., focuspresent, conj, Sixltr, body, drives, Analytic	0.0317988	0.0199436	0.111823	depression
number, adverb, body, differ, Analytic, space, negate, function., bio	0.0135445	0.0143968	0.347525	depression
focuspresent, Clout, anger, health, bio, tentat, netspeak, adverb, Sixltr	0.0135782	0.0109977	0.217908	depression
achieve, WPS, posemo, feel, cause, you, Dic, work, prep	-0.00954906	0.00945025	0.313088	depression
Clout, space, work, anger, death, adverb, Sixltr, you, drives	0.0122028	0.0103347	0.238698	depression
discrep, power, Sixltr, Analytic, posemo, we, pronoun, anx, swear	0.00719396	0.00971321	0.459526	depression
ppron, they, Analytic, you, Tone, Dic, body, female, sad	0.00105406	0.0104582	0.919787	depression
discrep, adverb, female, function., auxverb, bio, space, i, Analytic	0.0121771	0.0171685	0.478671	depression
pronoun, sad, cause, negemo, you, tentat, article, informal, Sixltr	0.0144165	0.012405	0.246065	depression
number, informal, we, Analytic, anger, sad, Sixltr, i, function.	0.025286	0.0106307	0.0177436	depression
negemo, differ, adverb, reward, ppron, number, Sixltr, we, work	0.00980721	0.00826739	0.236439	depression
negemo, prep, negate, focuspresent, ppron, auxverb, verb, number, tentat	0.0112183	0.0112537	0.319586	depression
negemo, article, Sixltr, they, death, prep, bio, sad, pronoun	0.0234445	0.0117977	0.0474633	depression
Dic, article, discrep, negemo, sad, sexual, verb, swear, anger	-0.0104308	0.0174839	0.55127	depression
body, ppron, article, i, Sixltr, Tone, differ, Dic, focuspresent	0.00366228	0.0131428	0.780695	depression
netspeak, power, adverb, cause, number, negate, space, discrep, WPS	-0.00441533	0.00868455	0.611527	depression
netspeak, verb, Tone, negemo, prep, anx, number, Analytic, feel	0.0162143	0.0108609	0.136581	depression
bio, anx, discrep, focuspresent, body, negate, Analytic, informal, netspeak	0.0207432	0.0139563	0.137832	depression
health, drives, sexual, WPS, article, death, informal, focuspresent, differ	-0.00630626	0.00818586	0.441791	depression
number, netspeak, drives, i, anx, female, verb, body, space	-0.00173755	0.00833339	0.834984	depression
Dic, body, sad, Clout, number, WC, relativ, sexual, adverb	-0.000906935	0.00702236	0.897336	depression
differ, posemo, auxverb, focuspresent, tentat, WPS, Dic, WC, body	0.0172577	0.0115468	0.136025	depression
verb, function., differ, auxverb, feel, Dic, negate, adverb, anger	-0.0111112	0.0183722	0.545577	depression
Clout, anx, discrep, drives, reward, number, time, prep, WPS	-0.000383928	0.00893692	0.965764	depression
differ, auxverb, discrep, posemo, conj, prep, function., netspeak, negate	0.013034	0.0237207	0.582899	depression
Dic, article, Tone, posemo, reward, differ, pronoun, anger, relativ	0.0266803	0.0199885	0.182878	depression
negemo, pronoun, function., drives, anx, adverb, number, space, cogproc	0.0146027	0.0135686	0.282347	depression
article, you, prep, tentat, Sixltr, Dic, pronoun, WPS, auxverb	0.000966445	0.020635	0.962673	depression
sad, sexual, function., Sixltr, work, you, we, swear, power	0.00945161	0.0107244	0.378918	depression
Tone, you, time, posemo, anger, tentat, discrep, negemo, function.	0.0276915	0.0165899	0.0960521	depression
differ, space, function., focuspresent, conj, death, Analytic, sexual, sad	0.0253747	0.0126861	0.0465403	depression
ppron, time, tentat, anx, conj, power, Clout, verb, article	0.00974024	0.00920374	0.290818	depression
bio, article, negemo, Dic, WPS, time, focuspresent, body, sexual	0.0106853	0.0153966	0.488269	depression
you, female, health, function., i, cause, number, sexual, reward	-0.00782417	0.0075614	0.301663	depression
you, bio, space, informal, reward, Clout, pronoun, focuspresent, we	0.00168346	0.0129547	0.89669	depression
tentat, death, they, you, achieve, negate, adverb, sexual, Clout	-0.000759346	0.00860238	0.929728	depression
conj, anx, article, WC, health, informal, death, drives, focuspresent	0.00116875	0.00720879	0.871331	depression
discrep, posemo, anger, pronoun, informal, relativ, conj, focuspresent, cause	0.0200289	0.0119842	0.0956457	depression
verb, we, negate, time, death, reward, auxverb, female, work	-0.00204186	0.00908403	0.822312	depression
relativ, tentat, posemo, body, pronoun, work, anger, function., auxverb	0.02602	0.013182	0.0492689	depression
you, WC, sexual, body, reward, ppron, cause, Analytic, Sixltr	-0.00108823	0.00938827	0.9078	depression
sad, work, feel, bio, i, netspeak, anx, we, verb	0.00695058	0.00832458	0.404152	depression
WPS, function., differ, swear, power, bio, body, death, negate	0.00337646	0.0109494	0.758035	depression
death, focuspresent, function., power, sad, work, negemo, conj, female	0.0203299	0.0113747	0.0749872	depression
auxverb, prep, cause, drives, pronoun, Sixltr, we, i, Clout	0.00546145	0.0200367	0.785359	depression
reward, power, swear, anx, you, negemo, WPS, function., Analytic	0.00904788	0.011602	0.436156	depression
WC, number, informal, negate, health, achieve, function., cogproc, article	0.000751862	0.0094404	0.936575	depression
i, death, Tone, informal, cause, time, you, power, netspeak	0.002504	0.00876495	0.775337	depression
sad, anx, tentat, conj, verb, female, i, informal, space	0.00905314	0.00825121	0.273491	depression
drives, netspeak, death, health, female, you, feel, focuspresent, reward	-0.0119402	0.00959136	0.214208	depression
article, number, prep, body, space, Dic, swear, posemo, sad	0.0194644	0.00950896	0.0415747	depression
work, body, time, death, power, swear, anger, sexual, anx	0.0199816	0.0132251	0.132096	depression
death, space, bio, prep, cause, they, function., Sixltr, health	0.0141024	0.0100924	0.163419	depression
you, Tone, tentat, pronoun, work, health, time, feel, prep	0.00888706	0.00804811	0.270337	depression
death, they, focuspresent, function., body, reward, anx, Dic, relativ	-0.018219	0.0103575	0.0797712	depression
Clout, function., anx, discrep, space, reward, body, prep, Dic	-0.0102583	0.00960802	0.286578	depression
work, prep, WPS, Tone, body, health, tentat, sad, anx	0.00248747	0.00733415	0.734742	depression
negemo, adverb, anger, feel, health, article, negate, reward, Clout	0.00478111	0.0101749	0.638761	depression
prep, Dic, Clout, work, article, discrep, auxverb, female, health	0.00310445	0.00957049	0.745877	depression
achieve, drives, anger, Tone, negemo, time, number, Clout, ppron	0.0136132	0.012445	0.274847	depression
bio, they, negemo, i, negate, ppron, death, informal, power	0.0208356	0.0116786	0.0750247	depression
they, sexual, pronoun, Sixltr, number, feel, WPS, negate, i	0.00763171	0.0078655	0.332384	depression
prep, cause, WPS, focuspresent, achieve, swear, number, Dic, negemo	0.00720795	0.0116465	0.536255	depression
article, Analytic, cogproc, bio, WC, they, time, swear, achieve	0.00962367	0.00870836	0.269998	depression
negemo, Analytic, verb, you, cogproc, number, article, swear, ppron	0.00776309	0.0137422	0.572539	depression
power, conj, anx, female, pronoun, swear, Clout, i, anger	0.00829137	0.0132388	0.531635	depression
drives, sad, death, negemo, WC, power, Sixltr, WPS, health	-0.00120476	0.00963228	0.900557	depression
swear, article, i, discrep, posemo, negemo, tentat, auxverb, anx	0.0159067	0.0118014	0.178785	depression
reward, health, space, we, Dic, achieve, informal, Tone, article	0.00876798	0.00892747	0.32683	depression
work, negate, i, ppron, WPS, you, sad, netspeak, anx	-0.000596542	0.0110009	0.956794	depression
negemo, female, work, conj, auxverb, informal, Sixltr, you, ppron	0.0124603	0.0104585	0.234394	depression
female, function., they, Dic, anger, sexual, drives, time, pronoun	-0.00577287	0.0129894	0.657071	depression
negate, informal, function., time, space, they, discrep, negemo, adverb	0.000872621	0.0118925	0.941553	depression
sexual, we, anx, time, death, WPS, work, tentat, differ	-0.00447613	0.00709091	0.5282	depression
Sixltr, auxverb, drives, reward, number, cause, focuspresent, achieve, negemo	0.0265354	0.0118502	0.0258422	depression
drives, swear, discrep, sad, WC, cause, function., relativ, anger	0.0157333	0.00898587	0.0810156	depression
they, discrep, relativ, posemo, health, article, Sixltr, WPS, tentat	0.0224391	0.0104685	0.0328428	depression
informal, you, anger, negemo, swear, body, achieve, netspeak, ppron	0.019176	0.0185875	0.303025	depression
anger, health, body, Clout, auxverb, relativ, cogproc, verb, i	0.015558	0.0132884	0.242568	depression
negate, ppron, conj, pronoun, function., swear, Clout, WPS, we	-0.00456163	0.0136649	0.738743	depression
verb, swear, auxverb, they, relativ, achieve, work, death, ppron	0.0157506	0.00943298	0.0961382	depression
discrep, prep, Analytic, informal, body, feel, work, sexual, drives	0.0155412	0.0101052	0.12516	depression
negemo, space, discrep, differ, number, focuspresent, prep, sexual, relativ	0.00578248	0.010939	0.597309	depression
netspeak, body, prep, feel, conj, Tone, WPS, pronoun, Sixltr	0.0129102	0.00910599	0.157291	depression
Dic, verb, negate, you, netspeak, differ, Analytic, negemo, conj	0.0235783	0.0189826	0.215094	depression
Clout, cause, WC, drives, power, space, body, informal, relativ	0.00296483	0.0113275	0.793693	depression
pronoun, WC, focuspresent, cause, female, Analytic, feel, sad, netspeak	-0.00295041	0.00888319	0.739922	depression
death, WC, time, Analytic, pronoun, feel, drives, sad, body	-0.00479471	0.00786659	0.542478	depression
bio, death, pronoun, adverb, prep, tentat, Clout, WPS, swear	0.0062495	0.00889254	0.482799	depression
time, sad, we, netspeak, work, female, posemo, cogproc, achieve	0.00272871	0.00909507	0.764368	depression
focuspresent, body, space, drives, WC, article, differ, conj, reward	0.00248037	0.00954131	0.795064	depression
informal, cause, negate, drives, Dic, cogproc, sad, verb, female	-0.00620809	0.0126422	0.623739	depression
power, cause, pronoun, verb, prep, ppron, we, negemo, Analytic	0.0156976	0.0139505	0.261352	depression
female, function., number, you, article, i, sad, cogproc, informal	0.00560567	0.0102389	0.584451	depression
cogproc, anx, netspeak, feel, prep, relativ, i, function., negemo	0.0110358	0.0123218	0.37088	depression
cause, reward, article, focuspresent, sexual, posemo, verb, we, power	0.00636352	0.00944453	0.500767	depression
relativ, prep, sexual, number, we, Dic, WC, adverb, achieve	0.00653986	0.00845934	0.440121	depression
we, WC, anx, verb, relativ, WPS, prep, posemo, Tone	-0.00188729	0.00935118	0.840137	depression
you, negate, death, negemo, Analytic, cogproc, differ, posemo, conj	-0.00237373	0.014378	0.868984	depression
swear, number, article, Analytic, negate, adverb, tentat, cogproc, anx	-0.00781879	0.012762	0.540386	depression
sexual, female, negate, Clout, you, cogproc, cause, verb, swear	0.0184737	0.014888	0.215699	depression
prep, adverb, bio, negemo, focuspresent, health, cogproc, Dic, you	0.0287578	0.0160021	0.0732729	depression
discrep, negemo, relativ, number, Tone, conj, work, sad, you	0.00316852	0.00914409	0.729202	depression
bio, conj, verb, they, function., WPS, informal, death, feel	-0.010262	0.00961161	0.286647	depression
sexual, negate, bio, swear, space, sad, anger, WC, ppron	0.0289954	0.0121349	0.0172556	depression
cogproc, reward, space, female, Sixltr, discrep, auxverb, focuspresent, Tone	0.00810431	0.0104426	0.438046	depression
function., number, posemo, netspeak, Analytic, i, negate, informal, body	0.00800137	0.0127506	0.530785	depression
ppron, auxverb, you, i, posemo, pronoun, function., differ, discrep	0.00108946	0.0190672	0.954471	depression
space, i, verb, female, death, swear, cause, sad, negate	-0.0018437	0.00850862	0.82862	depression
relativ, Clout, female, body, sexual, drives, WC, anger, we	0.0132171	0.00992914	0.184197	depression
relativ, work, body, you, negate, sad, WC, time, cogproc	0.00615636	0.00950913	0.517842	depression
article, conj, Clout, bio, auxverb, function., health, posemo, achieve	0.00726581	0.0129423	0.574936	depression
netspeak, feel, they, discrep, anx, auxverb, Dic, reward, number	0.000163026	0.00773406	0.983198	depression
they, sexual, conj, Clout, informal, you, tentat, female, relativ	0.00981417	0.0099454	0.32458	depression
article, time, WC, sexual, netspeak, Analytic, swear, negate, verb	0.00265445	0.0101247	0.793376	depression
function., body, article, Clout, Analytic, drives, netspeak, cause, negate	0.0241977	0.0143972	0.0933921	depression
Dic, WPS, reward, pronoun, article, netspeak, space, focuspresent, differ	0.00418856	0.0138081	0.761828	depression
feel, Clout, Dic, pronoun, female, netspeak, sexual, body, WC	-0.0162052	0.00805741	0.045248	depression
reward, negate, death, Analytic, WPS, swear, cause, health, we	0.00822147	0.00630058	0.193105	depression
body, discrep, they, health, WC, Dic, reward, relativ, verb	0.00157985	0.00839776	0.850903	depression
cogproc, you, space, drives, verb, focuspresent, ppron, negemo, anger	0.0402642	0.0153423	0.00892166	depression
reward, verb, Analytic, informal, we, cogproc, health, adverb, number	0.0116065	0.00987152	0.240643	depression
Sixltr, Tone, focuspresent, discrep, achieve, death, sad, drives, power	0.0104485	0.0118959	0.380542	depression
article, WPS, health, cause, tentat, power, body, bio, adverb	-0.0174848	0.0129665	0.178474	depression
auxverb, WC, cause, netspeak, cogproc, Analytic, time, discrep, relativ	0.0151818	0.0124458	0.22344	depression
posemo, Analytic, i, WC, Tone, pronoun, Clout, differ, Dic	-0.00464423	0.0232043	0.841439	depression
they, verb, differ, anger, i, pronoun, drives, Clout, number	-0.00206665	0.0201231	0.918239	depression
article, pronoun, Clout, netspeak, tentat, WPS, drives, Tone, reward	3.09e-05	0.0112186	0.997806	depression
Tone, achieve, differ, article, drives, anx, body, you, prep	0.00727513	0.00772599	0.347191	depression
body, health, achieve, Analytic, ppron, differ, space, posemo, we	0.0203686	0.0112607	0.0714556	depression
function., tentat, we, health, auxverb, adverb, anx, i, they	-0.00975094	0.0102855	0.343927	depression
health, WC, number, WPS, power, function., discrep, sad, verb	-0.00116415	0.0085605	0.891919	depression
verb, space, article, you, drives, feel, sexual, death, number	0.00726293	0.00698069	0.299143	depression
posemo, cogproc, power, Analytic, focuspresent, cause, relativ, reward, work	0.0278577	0.0133326	0.0371333	depression
drives, conj, i, relativ, we, sexual, differ, negate, tentat	0.0156391	0.0119417	0.190928	depression
cogproc, you, prep, relativ, pronoun, anx, i, they, cause	0.0248677	0.0138537	0.0732505	depression
sexual, time, feel, Analytic, sad, they, Sixltr, space, female	0.00950941	0.0067156	0.157919	depression
anx, focuspresent, drives, death, auxverb, number, WC, space, Tone	-0.00774169	0.0078941	0.327654	depression
cause, anger, achieve, relativ, work, anx, swear, function., adverb	-0.000567621	0.00949317	0.952363	depression
discrep, you, WPS, ppron, negate, work, pronoun, time, function.	-0.0205629	0.0104199	0.0493391	depression
WC, swear, Dic, feel, negemo, anger, Clout, WPS, time	-0.011549	0.00930375	0.21547	depression
prep, relativ, WC, discrep, cause, adverb, Clout, posemo, conj	0.0103696	0.00992744	0.297019	depression
negemo, differ, body, we, work, death, Tone, auxverb, negate	0.0138965	0.0102161	0.174835	depression
verb, negate, sad, body, ppron, Clout, informal, differ, you	0.00855345	0.0137735	0.535061	depression
i, article, relativ, female, number, pronoun, Dic, space, Sixltr	-0.00765289	0.0140618	0.586676	depression
bio, tentat, anger, cause, negate, cogproc, WPS, i, space	0.0246025	0.0130121	0.0591898	depression
cause, time, relativ, bio, Sixltr, power, body, WC, negate	0.0104604	0.00941267	0.267284	depression
work, function., number, focuspresent, sad, differ, conj, feel, netspeak	-0.00384847	0.00963807	0.689839	depression
pronoun, focuspresent, swear, Analytic, auxverb, ppron, reward, conj, sexual	0.0333384	0.020611	0.106829	depression
discrep, work, sexual, reward, negate, cause, ppron, bio, anx	0.00130417	0.00843967	0.877308	depression
Dic, pronoun, body, netspeak, ppron, Clout, health, Sixltr, we	-0.0047743	0.00996392	0.632169	depression
you, sad, work, ppron, focuspresent, cause, tentat, relativ, sexual	0.0108919	0.00895787	0.225026	depression
tentat, Analytic, relativ, differ, swear, bio, you, health, female	-0.00443677	0.0127016	0.727001	depression
bio, death, ppron, time, anger, WPS, verb, conj, function.	-0.00347895	0.0111306	0.754857	depression
drives, differ, verb, function., prep, feel, discrep, we, Dic	-0.0146989	0.0171528	0.392136	depression
Clout, cogproc, i, female, WC, drives, number, body, prep	0.00613384	0.00754512	0.416883	depression
relativ, tentat, adverb, i, you, auxverb, time, focuspresent, verb	-0.00170792	0.0139361	0.902538	depression
posemo, drives, Sixltr, netspeak, i, achieve, anger, body, they	0.0295381	0.0100268	0.00346088	depression
WC, health, informal, drives, Dic, conj, anx, number, adverb	-0.00730347	0.00867735	0.400678	depression
informal, ppron, adverb, feel, space, prep, function., they, health	-0.000430823	0.011673	0.970583	depression
netspeak, cogproc, conj, achieve, they, relativ, feel, Sixltr, time	0.00628335	0.00927052	0.498424	depression
time, sad, Sixltr, we, swear, death, negate, feel, female	-0.0135384	0.00623563	0.0308121	depression
health, article, work, reward, tentat, drives, differ, conj, pronoun	0.0119109	0.01121	0.288818	depression
WPS, drives, Sixltr, Clout, we, you, Tone, auxverb, anger	-0.000608174	0.012196	0.960261	depression
tentat, negate, auxverb, Clout, achieve, cogproc, anx, Tone, death	-0.01126	0.0118492	0.342461	depression
Sixltr, they, prep, space, tentat, Analytic, verb, death, you	-0.00625305	0.0113333	0.581582	depression
relativ, drives, bio, verb, differ, body, reward, adverb, they	0.0176209	0.0114155	0.123715	depression
negemo, anger, discrep, ppron, verb, health, drives, auxverb, negate	-0.0107305	0.0115514	0.353659	depression
informal, Sixltr, work, auxverb, anger, Tone, netspeak, cogproc, WC	0.0212148	0.0125952	0.0926912	depression
sad, article, cause, health, body, drives, focuspresent, auxverb, swear	0.0213934	0.00971245	0.0283791	depression
focuspresent, reward, posemo, death, conj, swear, negate, feel, informal	0.020182	0.0102088	0.0490753	depression
you, health, article, anx, Dic, body, prep, verb, cogproc	-0.0223603	0.0111613	0.0460874	depression
time, prep, reward, i, WC, focuspresent, function., we, cogproc	0.0201017	0.0129767	0.122383	depression
death, ppron, Tone, reward, Clout, posemo, swear, they, WPS	-0.00141649	0.00909676	0.876376	depression
negemo, adverb, time, ppron, prep, verb, article, discrep, posemo	0.0198997	0.0114346	0.0827882	depression
anx, drives, relativ, bio, Sixltr, achieve, Dic, number, verb	0.00973391	0.0126443	0.442042	depression
you, relativ, time, work, drives, death, informal, Dic, WC	0.00150177	0.00868526	0.862853	depression
verb, adverb, ppron, drives, Dic, anx, death, number, you	-0.00951583	0.0109606	0.386084	depression
cause, sexual, netspeak, prep, Sixltr, cogproc, negate, conj, adverb	0.0061052	0.0108353	0.573566	depression
sad, article, work, Dic, we, discrep, you, focuspresent, negemo	0.00420861	0.0106537	0.693095	depression
pronoun, auxverb, cogproc, anx, WPS, female, netspeak, relativ, space	-0.0108239	0.00907921	0.234201	depression
Sixltr, focuspresent, female, cogproc, time, differ, space, verb, swear	0.0150253	0.0105347	0.15483	depression
relativ, feel, function., Clout, anger, negate, WC, pronoun, Sixltr	0.0193308	0.0120044	0.108333	depression
conj, bio, body, negate, auxverb, Dic, time, Clout, differ	0.000933758	0.0142306	0.947725	depression
Tone, i, power, work, verb, relativ, WPS, tentat, we	0.0116543	0.00677676	0.086492	depression
negate, differ, time, bio, space, posemo, Tone, pronoun, netspeak	0.00889617	0.0113831	0.435066	depression
swear, anger, relativ, space, article, Sixltr, sexual, informal, female	-0.00732638	0.0137575	0.594767	depression
tentat, discrep, relativ, anger, negate, verb, Analytic, netspeak, Clout	0.0096526	0.0108654	0.375046	depression
Tone, anger, cause, adverb, prep, death, pronoun, work, bio	0.00968483	0.00894479	0.279456	depression
bio, we, you, informal, auxverb, death, swear, ppron, article	0.0107551	0.0119276	0.368025	depression
adverb, Dic, Analytic, discrep, Clout, drives, ppron, achieve, tentat	0.0113574	0.0186678	0.543355	depression
Sixltr, informal, ppron, auxverb, we, relativ, conj, Dic, female	-0.000170864	0.0140269	0.990289	depression
article, you, sexual, ppron, Dic, prep, negemo, health, they	0.015348	0.0132695	0.247974	depression
auxverb, netspeak, drives, they, sexual, you, negemo, verb, pronoun	0.0214018	0.012054	0.0768665	depression
i, discrep, feel, Sixltr, cause, prep, differ, body, Tone	0.00169928	0.00754566	0.821972	depression
you, cogproc, space, WPS, function., verb, ppron, prep, focuspresent	0.01016	0.0215331	0.637367	depression
WPS, female, informal, sexual, drives, space, Analytic, we, adverb	-0.0129846	0.010213	0.20463	depression
i, differ, netspeak, you, verb, negemo, informal, they, Tone	0.0143163	0.0137343	0.297708	depression
prep, sad, body, Clout, anx, WC, conj, auxverb, cause	0.0121838	0.00691575	0.0791909	depression
differ, relativ, auxverb, feel, conj, Tone, Analytic, they, tentat	0.0145453	0.0108105	0.179492	depression
cause, achieve, negate, health, sexual, death, discrep, swear, we	-0.00956162	0.00833423	0.252379	depression
reward, time, Clout, we, WC, Tone, Analytic, anx, discrep	0.00041071	0.00631169	0.948163	depression
Clout, i, anx, they, sexual, reward, work, feel, verb	0.0134196	0.0075289	0.0758165	depression
i, article, swear, time, achieve, netspeak, WC, drives, female	0.00976932	0.00856808	0.255117	depression
anger, achieve, negemo, verb, bio, female, body, number, negate	0.0143638	0.0114484	0.210538	depression
adverb, Clout, feel, conj, focuspresent, bio, auxverb, prep, discrep	0.0174725	0.0101666	0.0866769	depression
Dic, function., we, negemo, sexual, female, swear, anx, number	-0.00437825	0.0141335	0.756974	depression
anger, Tone, Sixltr, Clout, discrep, Dic, relativ, power, number	0.0138003	0.00960667	0.151854	depression
cogproc, function., space, Sixltr, number, tentat, negate, they, bio	0.0135999	0.013564	0.316803	depression
anger, Analytic, verb, netspeak, differ, tentat, posemo, anx, number	-0.000110133	0.0105863	0.991704	depression
Analytic, function., they, space, pronoun, negemo, relativ, health, auxverb	0.0315629	0.0190488	0.0985164	depression
informal, posemo, health, relativ, achieve, prep, WPS, tentat, feel	-0.00755085	0.00831749	0.364697	depression
anx, posemo, work, drives, cogproc, sad, tentat, female, negemo	0.00749777	0.0140977	0.595249	depression
cogproc, swear, space, Sixltr, drives, WC, sexual, article, female	-0.00117654	0.00893192	0.895298	depression
WC, Dic, netspeak, negate, article, adverb, power, time, verb	-0.000793784	0.0115337	0.945174	depression
pronoun, drives, health, netspeak, tentat, sad, cogproc, space, verb	0.00979649	0.0116442	0.400825	depression
reward, discrep, feel, Dic, Sixltr, power, health, Tone, work	-0.00042728	0.0095732	0.964429	depression
function., female, anger, i, reward, bio, article, Sixltr, power	0.0262711	0.0123336	0.0339365	depression
ppron, bio, death, article, Dic, we, function., pronoun, feel	-0.00719895	0.0137824	0.60168	depression
negemo, auxverb, focuspresent, negate, discrep, swear, conj, netspeak, Tone	0.0161539	0.0133045	0.225597	depression
WC, ppron, tentat, adverb, space, i, drives, anger, posemo	0.0153068	0.00885154	0.0847394	depression
WPS, pronoun, verb, Analytic, achieve, health, power, sad, cause	0.00605886	0.00903707	0.503082	depression
informal, function., female, body, conj, adverb, swear, verb, i	0.0269834	0.0132198	0.0421196	depression
female, health, space, power, negate, Clout, number, prep, netspeak	-0.0123105	0.00737671	0.0961684	depression
power, Analytic, WPS, focuspresent, informal, cogproc, article, space, achieve	0.0100545	0.0102661	0.328132	depression
pronoun, you, drives, negemo, cogproc, power, ppron, i, WC	0.0164958	0.0166906	0.323424	depression
negemo, Analytic, prep, anx, power, work, feel, informal, bio	0.0222643	0.0122435	0.0695896	depression
ppron, you, anx, relativ, work, space, time, death, power	-0.0112265	0.0133456	0.400977	depression
verb, Sixltr, sad, auxverb, focuspresent, informal, Analytic, achieve, bio	0.0168368	0.0127444	0.187439	depression
discrep, conj, sad, number, space, posemo, function., health, time	0.0113579	0.0101845	0.265661	depression
adverb, cogproc, Analytic, time, negemo, Tone, sad, power, anx	0.0106524	0.0143231	0.457652	depression
number, prep, netspeak, female, relativ, cogproc, power, cause, anger	0.0147496	0.00945334	0.119299	depression
tentat, function., ppron, drives, death, posemo, space, body, anger	0.0036131	0.0108367	0.739069	depression
informal, ppron, verb, power, health, focuspresent, function., swear, negemo	0.020364	0.0146077	0.16432	depression
power, drives, verb, informal, adverb, death, reward, Sixltr, health	-0.00351098	0.0126234	0.781116	depression
time, bio, female, prep, you, work, adverb, discrep, health	0.00483363	0.0086627	0.577091	depression
cause, anx, cogproc, Dic, health, space, reward, differ, conj	0.0108362	0.0134513	0.421151	depression
ppron, verb, sexual, cause, differ, swear, focuspresent, achieve, power	0.0152356	0.0100123	0.129207	depression
number, feel, swear, sexual, negate, power, bio, differ, Tone	-0.0067923	0.0108383	0.531154	depression
informal, body, Analytic, you, posemo, feel, auxverb, they, power	0.00636338	0.00927069	0.492984	depression
adverb, negemo, Clout, bio, death, prep, time, pronoun, auxverb	0.00633983	0.00987973	0.521595	depression
adverb, relativ, informal, WC, anger, negate, achieve, i, bio	0.0195038	0.0102103	0.0570053	depression
power, swear, drives, posemo, Tone, Clout, space, number, feel	0.00171843	0.0121847	0.8879	depression
time, WPS, work, Analytic, female, function., feel, informal, sexual	-0.000994564	0.00846446	0.906546	depression
negate, achieve, netspeak, time, feel, cause, we, discrep, WC	-0.00480294	0.00707376	0.497669	depression
verb, Analytic, death, body, article, reward, space, i, focuspresent	0.00168242	0.010422	0.87187	depression
negate, health, Analytic, achieve, they, function., tentat, feel, reward	0.00581168	0.0083408	0.486474	depression
posemo, prep, netspeak, anger, function., sexual, sad, death, bio	0.00204079	0.0107001	0.848891	depression
Sixltr, article, health, i, bio, body, negate, verb, female	0.0154377	0.0142279	0.278751	depression
achieve, Clout, article, pronoun, auxverb, work, bio, drives, they	0.0269506	0.0107164	0.012404	depression
Clout, tentat, WPS, cogproc, power, prep, female, focuspresent, netspeak	0.0039975	0.00885318	0.651918	depression
auxverb, discrep, work, anx, bio, i, drives, sexual, negate	0.0110711	0.00918214	0.228993	depression
health, relativ, time, bio, WPS, verb, they, work, Dic	0.00565347	0.0119876	0.637539	depression
article, relativ, discrep, sexual, conj, negate, death, they, tentat	0.00852326	0.00957974	0.37443	depression
tentat, Analytic, verb, article, Clout, drives, cause, power, reward	0.0103037	0.0174192	0.554418	depression
death, ppron, discrep, sad, cause, drives, female, verb, swear	0.0101969	0.00812313	0.210489	depression
you, power, achieve, drives, anx, verb, cogproc, Dic, tentat	0.00241732	0.0137334	0.860352	depression
adverb, negate, posemo, tentat, anx, relativ, anger, death, bio	0.00509386	0.00882726	0.564393	depression
feel, focuspresent, drives, cause, power, posemo, female, WC, auxverb	-0.00475997	0.00956947	0.619253	depression
sexual, negemo, auxverb, time, power, verb, posemo, pronoun, netspeak	0.0161862	0.0123894	0.192415	depression
cause, tentat, negate, anger, auxverb, adverb, body, function., article	0.0166046	0.0129422	0.200443	depression
negemo, Tone, health, Dic, discrep, anx, conj, drives, female	-0.00243199	0.00945267	0.797152	depression
female, informal, tentat, they, Analytic, Dic, article, bio, sexual	0.00751617	0.0105457	0.476585	depression
sad, discrep, relativ, number, sexual, focuspresent, you, differ, article	0.0137221	0.00914299	0.134527	depression
negemo, Tone, WC, focuspresent, health, female, body, conj, number	0.0113169	0.00767745	0.141495	depression
function., verb, space, informal, prep, tentat, female, negemo, discrep	0.0172357	0.013636	0.207164	depression
Tone, reward, death, negate, function., cause, differ, cogproc, drives	-0.014581	0.014618	0.319381	depression
you, number, posemo, Clout, focuspresent, pronoun, relativ, anx, Sixltr	0.00348221	0.0101264	0.731199	depression
auxverb, prep, differ, Sixltr, focuspresent, power, feel, informal, WPS	0.011128	0.0118039	0.346553	depression
number, differ, netspeak, work, discrep, anger, they, female, power	0.00523604	0.00899375	0.560877	depression
focuspresent, work, anger, adverb, power, netspeak, feel, Sixltr, reward	0.0192269	0.0093644	0.040889	depression
focuspresent, power, prep, conj, Analytic, verb, Clout, anger, pronoun	0.0253825	0.0215751	0.240254	depression
drives, bio, death, pronoun, Analytic, female, conj, adverb, differ	0.0138504	0.0131247	0.29218	depression
verb, work, posemo, body, article, relativ, reward, Dic, number	0.00374528	0.011834	0.751863	depression
you, informal, sexual, anger, female, Analytic, drives, prep, adverb	0.0102099	0.0143563	0.477555	depression
function., death, negate, achieve, informal, sexual, relativ, tentat, power	0.00275907	0.00853406	0.746725	depression
swear, you, informal, sexual, health, focuspresent, verb, bio, power	0.0179187	0.0159821	0.263214	depression
posemo, negate, feel, death, verb, achieve, function., netspeak, pronoun	-0.0013414	0.0105481	0.898898	depression
Analytic, anger, we, relativ, health, bio, negemo, tentat, sexual	0.00181954	0.0128114	0.887161	depression
anx, cogproc, pronoun, sad, space, negemo, number, tentat, WC	-0.00545735	0.0112478	0.627917	depression
conj, cogproc, they, i, adverb, we, Dic, feel, discrep	0.0108377	0.0119274	0.364257	depression
swear, adverb, relativ, ppron, space, Tone, bio, WPS, Analytic	0.00723278	0.0120665	0.549334	depression
focuspresent, discrep, power, anger, time, ppron, achieve, female, i	0.022547	0.0110798	0.0426954	depression
female, i, anger, verb, tentat, time, drives, feel, differ	0.00855936	0.00961509	0.374044	depression
you, negemo, negate, cause, posemo, Sixltr, swear, WPS, adverb	0.0161296	0.00892731	0.071768	depression
negemo, article, body, we, focuspresent, negate, pronoun, sexual, i	0.0104936	0.0113022	0.35362	depression
pronoun, article, negate, WPS, Clout, reward, negemo, death, adverb	0.00940259	0.00810573	0.247035	depression
female, differ, function., sexual, WC, you, anger, power, number	-0.00260289	0.00866075	0.763892	depression
function., netspeak, informal, discrep, you, relativ, female, i, cause	-0.00673874	0.0123182	0.584734	depression
space, female, reward, relativ, tentat, conj, you, bio, function.	0.0044921	0.0105916	0.671765	depression
differ, focuspresent, Tone, conj, sad, Sixltr, reward, relativ, negate	0.0115788	0.0107937	0.28388	depression
cause, verb, function., reward, differ, relativ, article, posemo, WPS	0.00442235	0.0149199	0.767111	depression
negemo, i, achieve, verb, sad, article, informal, WC, we	0.0253108	0.0108488	0.0200272	depression
conj, Tone, adverb, posemo, relativ, they, time, female, work	0.0140644	0.00806611	0.082329	depression
you, power, swear, reward, focuspresent, ppron, Analytic, informal, feel	0.0247401	0.0109237	0.0242529	depression
negemo, focuspresent, Sixltr, anx, achieve, feel, Clout, power, ppron	0.0183751	0.0103844	0.077869	depression
Dic, reward, WPS, space, body, health, work, cause, WC	-0.00347806	0.00769569	0.651627	depression
conj, Sixltr, work, discrep, drives, focuspresent, cause, Dic, anger	0.0141841	0.0120843	0.241388	depression
death, Dic, sad, we, space, function., discrep, Sixltr, i	0.00170223	0.0107721	0.874553	depression
swear, we, anger, i, differ, anx, reward, auxverb, they	-0.00368145	0.0096495	0.703109	depression
Sixltr, prep, ppron, cause, Analytic, sad, conj, reward, posemo	0.0215069	0.0144414	0.137438	depression
they, verb, feel, health, prep, posemo, relativ, body, drives	0.00879909	0.00975769	0.367886	depression
conj, i, article, verb, you, anger, WC, discrep, Sixltr	0.0140931	0.0087019	0.106356	depression
informal, auxverb, anx, health, tentat, power, feel, they, function.	0.00436077	0.00780209	0.576466	depression
posemo, auxverb, cogproc, sexual, focuspresent, adverb, reward, female, cause	-0.00834762	0.0111722	0.455558	depression
feel, bio, sexual, body, adverb, work, pronoun, netspeak, reward	0.00931309	0.0105335	0.377375	depression
cause, discrep, conj, netspeak, function., prep, space, achieve, swear	-0.00918062	0.0112933	0.416894	depression
swear, drives, i, Analytic, cogproc, health, anx, discrep, Sixltr	0.0255675	0.0103085	0.0134674	depression
tentat, number, article, negemo, pronoun, verb, we, adverb, cause	0.0201027	0.0103718	0.0535099	depression
pronoun, discrep, space, achieve, you, adverb, differ, cause, reward	0.0307502	0.0112697	0.00672223	depression
pronoun, reward, work, we, netspeak, drives, informal, they, conj	-0.0136365	0.0134022	0.309393	depression
informal, you, work, auxverb, posemo, cause, negate, space, Sixltr	0.0153828	0.0103799	0.139358	depression
posemo, bio, Analytic, female, drives, auxverb, you, article, negate	0.0190657	0.0115839	0.100784	depression
female, cogproc, tentat, space, prep, cause, anger, they, number	0.00297752	0.0109432	0.785661	depression
article, drives, tentat, space, WPS, i, feel, sad, function.	0.0170133	0.00927318	0.0675549	depression
anx, cogproc, drives, relativ, function., you, conj, verb, i	0.01706	0.0138828	0.220128	depression
auxverb, work, space, cause, discrep, power, function., female, tentat	0.0216268	0.0108495	0.0470937	depression
ppron, negate, differ, power, posemo, auxverb, health, conj, anger	0.0112664	0.0100363	0.2625	depression
ppron, focuspresent, informal, function., sad, work, achieve, i, WPS	0.0151036	0.0102978	0.14352	depression
sad, bio, cause, death, verb, health, female, function., body	0.00450196	0.0124473	0.717883	depression
posemo, you, netspeak, reward, pronoun, body, space, ppron, death	-0.00282068	0.00893041	0.75225	depression
death, Clout, Sixltr, focuspresent, anger, drives, discrep, netspeak, power	0.00143511	0.0108399	0.89477	depression
anx, power, WC, discrep, sad, time, Clout, tentat, informal	0.00306409	0.00701724	0.662697	depression
tentat, informal, Sixltr, relativ, sad, number, WPS, we, you	0.00859548	0.00740683	0.246796	depression
drives, Analytic, adverb, number, sad, body, we, power, cogproc	0.00976088	0.012542	0.437039	depression
article, work, anger, they, Clout, feel, pronoun, negemo, verb	0.00820205	0.00988585	0.40737	depression
space, informal, death, auxverb, negemo, relativ, drives, health, Sixltr	0.00154492	0.00966243	0.873085	depression
swear, feel, function., number, we, space, relativ, Sixltr, prep	0.00486363	0.0096382	0.614203	depression
death, i, verb, swear, power, number, anx, netspeak, cause	0.0014551	0.00828996	0.860809	depression
Clout, tentat, achieve, feel, time, adverb, health, cause, cogproc	-0.00280732	0.0103488	0.78637	depression
death, negemo, reward, auxverb, focuspresent, Clout, sexual, WC, function.	0.010322	0.00994519	0.300287	depression
anx, WC, relativ, anger, article, female, reward, sexual, negate	0.00368256	0.00835621	0.659814	depression
negate, we, health, reward, they, netspeak, prep, relativ, body	0.00506496	0.00686	0.460899	depression
number, drives, focuspresent, Sixltr, prep, ppron, WPS, pronoun, anger	0.0118165	0.0102224	0.248597	depression
netspeak, negemo, bio, time, negate, health, anx, informal, they	0.00235475	0.013921	0.865747	depression
focuspresent, they, posemo, pronoun, body, power, anger, space, ppron	0.0074632	0.0109142	0.494393	depression
conj, bio, focuspresent, cause, ppron, tentat, i, death, swear	0.0137486	0.010861	0.206622	depression
space, verb, focuspresent, body, differ, Clout, achieve, cogproc, reward	0.0223082	0.0130607	0.088587	depression
bio, feel, number, Tone, sad, adverb, they, conj, space	0.00743002	0.00733766	0.311728	depression
conj, health, reward, sad, swear, they, anx, WPS, Clout	0.0032797	0.00698732	0.639177	depression
i, negemo, netspeak, auxverb, conj, number, ppron, Clout, posemo	0.0155829	0.0138499	0.261404	depression
adverb, drives, posemo, informal, prep, Clout, body, female, bio	0.00872904	0.0126137	0.489432	depression
you, ppron, Sixltr, health, anger, anx, death, conj, body	0.00134323	0.00855803	0.875401	depression
informal, cause, Tone, anger, negemo, prep, WC, cogproc, Dic	0.0154437	0.0136974	0.260387	depression
negemo, anx, work, you, tentat, posemo, time, informal, sexual	0.00224851	0.00990395	0.820575	depression
drives, focuspresent, space, WC, anger, Clout, discrep, netspeak, negate	0.0124411	0.00838397	0.138829	depression
swear, anger, work, pronoun, health, function., space, body, Tone	0.018987	0.0121806	0.119651	depression
ppron, article, prep, conj, anx, body, verb, power, sad	0.0139434	0.00895412	0.120529	depression
Tone, relativ, you, Analytic, discrep, sad, health, netspeak, Clout	0.00280805	0.00959344	0.769948	depression
Dic, article, drives, netspeak, WC, work, anger, death, Sixltr	0.00150285	0.0094153	0.873299	depression
Sixltr, anx, verb, function., differ, we, you, death, they	-0.00664993	0.00892643	0.45694	depression
sad, prep, posemo, focuspresent, drives, Sixltr, time, power, auxverb	0.00854163	0.0123875	0.491011	depression
sad, informal, achieve, drives, number, Dic, conj, article, health	-0.00151514	0.0095079	0.873495	depression
Sixltr, negate, adverb, sexual, auxverb, ppron, negemo, relativ, tentat	0.0152127	0.0112566	0.177592	depression
we, conj, Sixltr, sexual, article, time, negemo, prep, power	0.0194281	0.00998133	0.0525681	depression
death, Clout, health, cause, body, bio, prep, feel, Analytic	0.0097285	0.0119492	0.416258	depression
focuspresent, informal, auxverb, we, power, achieve, discrep, reward, Analytic	0.0130049	0.0105112	0.216929	depression
function., differ, cause, death, bio, anger, time, work, focuspresent	0.00951812	0.0108642	0.381711	depression
body, achieve, number, tentat, anx, cause, death, Tone, swear	0.0112513	0.00897074	0.210889	depression
body, adverb, informal, sad, cause, you, negate, anger, time	0.011708	0.0111899	0.295904	depression
anx, Dic, cogproc, Clout, death, power, netspeak, posemo, time	-0.00554447	0.00823494	0.501377	depression
cause, number, function., Clout, we, health, WC, female, ppron	0.00475861	0.00819593	0.561932	depression
i, netspeak, swear, Clout, Dic, adverb, sad, article, negate	0.00121254	0.0140808	0.931436	depression
health, power, adverb, netspeak, sexual, space, you, we, differ	-0.00390611	0.00820223	0.634288	depression
ppron, you, discrep, Clout, differ, Tone, female, work, cogproc	0.0210376	0.0145891	0.150274	depression
negate, Dic, female, time, focuspresent, space, we, WC, they	0.000790114	0.00733525	0.914295	depression
pronoun, function., body, Sixltr, death, Tone, we, health, power	-0.00317744	0.0090068	0.724519	depression
relativ, space, discrep, WPS, bio, conj, Tone, prep, number	0.0136632	0.0082387	0.0982439	depression
WC, female, we, posemo, work, death, function., pronoun, discrep	-0.00230348	0.00730486	0.752744	depression
i, anger, auxverb, verb, you, Dic, posemo, bio, pronoun	0.03466	0.0206487	0.0938017	depression
swear, anger, function., feel, drives, sad, Analytic, anx, verb	0.012997	0.0109205	0.234575	depression
cause, article, they, anx, female, WC, anger, you, feel	0.00658862	0.00705801	0.351411	depression
Tone, cause, conj, article, ppron, verb, Sixltr, anger, work	0.0266094	0.0107021	0.0134364	depression
discrep, informal, body, cause, time, you, work, WPS, sad	0.0104073	0.00854654	0.223883	depression
ppron, adverb, discrep, female, auxverb, anx, power, bio, health	0.00818943	0.00890886	0.358763	depression
body, discrep, negate, sad, cause, WPS, sexual, achieve, they	0.00351301	0.00721868	0.626879	depression
anx, Analytic, health, negemo, article, relativ, death, conj, pronoun	-0.000924105	0.0112824	0.934782	depression
WC, they, drives, negate, adverb, space, anger, cogproc, differ	-7.55e-05	0.00930183	0.99353	depression
swear, discrep, Clout, auxverb, female, ppron, health, i, Tone	-0.00168867	0.0122058	0.890055	depression
posemo, swear, death, cause, you, feel, focuspresent, discrep, conj	0.00184654	0.0073199	0.801033	depression
i, achieve, tentat, female, ppron, relativ, WC, netspeak, negate	0.00194461	0.00783835	0.804227	depression
drives, negate, negemo, Clout, i, female, conj, you, bio	0.0164906	0.01364	0.227575	depression
negemo, WC, prep, article, power, they, sad, pronoun, tentat	0.019915	0.00907241	0.0285959	depression
Clout, number, female, function., discrep, swear, power, space, sexual	-0.00328569	0.00942469	0.72763	depression
posemo, drives, differ, pronoun, adverb, relativ, bio, WC, Dic	0.000260631	0.0147002	0.985866	depression
bio, achieve, cogproc, verb, prep, relativ, sad, we, number	0.0199499	0.009449	0.0352279	depression
time, netspeak, sexual, cause, negate, female, adverb, Analytic, sad	-0.00506856	0.0093289	0.58716	depression
WPS, anx, reward, negemo, death, differ, you, negate, i	0.00274784	0.00944972	0.771437	depression
cause, prep, sexual, pronoun, death, we, focuspresent, achieve, space	0.00188142	0.00962505	0.845176	depression
posemo, ppron, reward, bio, Clout, relativ, cogproc, Dic, focuspresent	0.0326925	0.018112	0.0720242	depression
we, function., drives, cause, number, sad, verb, conj, informal	0.00206852	0.00972903	0.831778	depression
Clout, function., anger, posemo, ppron, bio, relativ, sexual, we	0.00664926	0.0120851	0.582603	depression
netspeak, body, function., i, work, differ, we, anx, article	0.00739811	0.00993441	0.457071	depression
prep, Tone, swear, number, time, conj, adverb, cogproc, reward	0.00595274	0.00847952	0.483201	depression
space, we, prep, WPS, differ, Clout, Tone, health, verb	-0.000213689	0.00882965	0.980708	depression
anx, conj, time, tentat, posemo, female, swear, they, discrep	-0.000540037	0.00834836	0.948469	depression
anger, pronoun, Sixltr, drives, function., ppron, sexual, adverb, female	-0.00603994	0.0130734	0.644419	depression
body, work, informal, WPS, Sixltr, achieve, sexual, prep, health	0.0109536	0.0101047	0.279279	depression
swear, you, netspeak, feel, Clout, reward, space, function., Dic	0.00871995	0.0121401	0.473168	depression
negemo, cause, article, sad, verb, auxverb, swear, health, sexual	0.0167266	0.0137058	0.223345	depression
function., differ, verb, Analytic, work, informal, cogproc, they, Dic	0.00296173	0.0203755	0.884521	depression
sad, swear, negate, tentat, achieve, space, adverb, Sixltr, sexual	0.0124854	0.00940754	0.185539	depression
negemo, they, sad, prep, reward, anger, number, feel, drives	-0.0114895	0.0132797	0.387616	depression
anger, you, swear, number, WPS, i, work, WC, function.	-0.0131359	0.00925236	0.156737	depression
relativ, cause, i, time, reward, work, drives, power, conj	0.00790311	0.0128683	0.539564	depression
verb, reward, pronoun, cogproc, swear, space, article, WC, Analytic	0.0276774	0.013798	0.0457272	depression
you, anger, achieve, body, work, health, time, number, space	0.0110684	0.0101815	0.277869	depression
Tone, prep, negate, tentat, conj, anger, we, discrep, work	0.0107602	0.0088749	0.226273	depression
verb, bio, i, body, power, space, sexual, prep, conj	0.0184064	0.0138163	0.183805	depression
we, adverb, they, number, reward, female, negemo, netspeak, anger	-0.000112884	0.00891598	0.989903	depression
they, Dic, reward, space, sad, Tone, function., posemo, health	-0.00925718	0.0124221	0.456725	depression
Sixltr, anx, focuspresent, cause, differ, WPS, Dic, drives, article	0.00514757	0.00972505	0.597014	depression
auxverb, verb, negemo, Dic, discrep, health, Clout, function., swear	0.0236383	0.0178082	0.185365	depression
conj, they, Tone, informal, work, swear, auxverb, time, function.	0.0200226	0.0104798	0.0570079	depression
reward, auxverb, netspeak, Clout, pronoun, space, Sixltr, sexual, we	-0.00425395	0.00991216	0.66814	depression
space, function., auxverb, sad, you, we, conj, article, relativ	-0.00364622	0.0138289	0.79222	depression
cogproc, focuspresent, swear, function., power, discrep, informal, Sixltr, bio	0.0325837	0.0154353	0.0355656	depression
cause, negemo, Dic, i, WC, female, swear, conj, ppron	0.0146571	0.0104671	0.162451	depression
reward, bio, negemo, female, cogproc, sad, Clout, body, achieve	0.0253852	0.012426	0.0419279	depression
achieve, article, ppron, bio, power, death, negate, Dic, space	0.0114513	0.0103051	0.267425	depression
function., achieve, body, differ, you, article, anger, Analytic, time	0.0132802	0.0128503	0.302174	depression
space, power, negemo, auxverb, function., bio, focuspresent, cause, Dic	0.00646927	0.0173191	0.708993	depression
number, death, Sixltr, cogproc, WC, prep, WPS, anger, negate	0.00209297	0.00817695	0.798171	depression
they, informal, Analytic, anx, drives, conj, ppron, netspeak, anger	0.0201591	0.0145559	0.167135	depression
Tone, space, Analytic, health, negate, discrep, prep, relativ, adverb	0.00141754	0.0115283	0.902217	depression
achieve, death, anx, sexual, cogproc, WPS, Analytic, health, adverb	-0.00836114	0.00766705	0.276517	depression
relativ, Clout, pronoun, function., female, space, reward, anx, Dic	-0.0254757	0.0131475	0.0536482	depression
work, sad, sexual, Sixltr, prep, feel, i, time, WPS	-0.00380362	0.00914391	0.677751	depression
discrep, swear, they, Analytic, body, anx, adverb, anger, death	0.013015	0.0108325	0.230726	depression
bio, conj, anx, function., they, we, anger, Analytic, prep	0.00751417	0.0116758	0.52015	depression
drives, work, swear, achieve, differ, discrep, negate, death, we	-0.00672382	0.0107746	0.533121	depression
ppron, conj, power, death, adverb, bio, we, relativ, Clout	-0.00394116	0.0091142	0.665773	depression
reward, WPS, sad, Sixltr, auxverb, discrep, anger, WC, posemo	-0.000382781	0.00828174	0.963165	depression
Clout, sexual, time, work, Analytic, adverb, article, verb, prep	0.012799	0.014042	0.362807	depression
negate, Sixltr, work, drives, relativ, article, function., achieve, adverb	0.0408594	0.0138689	0.00345498	depression
prep, sad, function., auxverb, time, conj, power, negemo, body	0.0251631	0.0172997	0.146811	depression
informal, achieve, you, work, female, cause, WC, Analytic, feel	0.00212782	0.00708354	0.764092	depression
Tone, body, verb, WPS, we, time, Clout, number, negate	0.0035311	0.0076818	0.646098	depression
anger, sad, focuspresent, article, anx, they, relativ, reward, space	0.000826391	0.00816991	0.919502	depression
discrep, negate, WPS, death, reward, you, female, relativ, verb	-0.00252702	0.00731646	0.73006	depression
sexual, ppron, function., auxverb, body, health, you, prep, i	0.0179702	0.0192625	0.351658	depression
posemo, body, WPS, focuspresent, anger, sad, Clout, death, negemo	-0.0130065	0.0128408	0.312013	depression
Analytic, i, space, conj, they, anger, negemo, focuspresent, netspeak	0.0171721	0.0129394	0.185443	depression
reward, health, Dic, they, conj, WC, function., ppron, pronoun	-0.00276164	0.0121917	0.820946	depression
ppron, WC, focuspresent, sad, anx, auxverb, cogproc, number, netspeak	0.011321	0.00778009	0.146742	depression
body, verb, female, article, Sixltr, relativ, bio, Clout, discrep	0.0102365	0.00987994	0.300957	depression
bio, they, tentat, female, focuspresent, informal, verb, cogproc, conj	0.0052804	0.0101347	0.602722	depression
sexual, adverb, feel, informal, prep, tentat, Tone, time, ppron	-0.00204188	0.00921408	0.824782	depression
health, ppron, adverb, conj, discrep, posemo, Tone, anx, they	0.011342	0.00925574	0.221427	depression
negate, prep, WPS, article, i, focuspresent, power, anx, pronoun	0.0200238	0.0108625	0.0662971	depression
Clout, they, anger, Sixltr, negate, reward, WC, cogproc, function.	0.00776359	0.00969469	0.423851	depression
swear, number, negate, we, sexual, Analytic, feel, WC, cogproc	0.00809777	0.00908666	0.373592	depression
time, function., prep, work, sexual, WC, netspeak, reward, negate	-0.00203662	0.0090899	0.822877	depression
adverb, achieve, Tone, i, power, bio, Dic, Clout, tentat	0.0165336	0.0118161	0.16272	depression
negate, body, Dic, pronoun, posemo, Analytic, sad, discrep, informal	0.015373	0.0123431	0.213912	depression
pronoun, WPS, netspeak, discrep, differ, space, cause, focuspresent, time	0.00692435	0.0118476	0.559328	depression
i, reward, discrep, conj, sad, Tone, Sixltr, health, body	0.00257241	0.00900193	0.775256	depression
discrep, death, conj, posemo, swear, sexual, body, differ, cogproc	0.00649127	0.0126885	0.60937	depression
Tone, prep, bio, drives, work, relativ, verb, they, Analytic	0.0248851	0.0128971	0.0545892	depression
female, anx, sad, reward, WC, body, differ, WPS, netspeak	0.00206288	0.00634047	0.745055	depression
time, reward, Sixltr, discrep, swear, negate, work, anger, article	0.000933567	0.00932012	0.920279	depression
anger, cause, verb, number, feel, Analytic, focuspresent, function., article	0.00334323	0.0124114	0.78775	depression
we, space, prep, number, Clout, health, WPS, death, relativ	-0.00619254	0.00893867	0.489029	depression
drives, WPS, achieve, space, Dic, number, female, ppron, anx	0.000918075	0.0096444	0.924231	depression
we, they, Dic, death, achieve, informal, Analytic, negate, ppron	0.00617269	0.0101096	0.54199	depression
function., Analytic, bio, WPS, Sixltr, reward, Tone, prep, focuspresent	0.025455	0.0136945	0.0639901	depression
auxverb, drives, female, focuspresent, cogproc, they, body, reward, negemo	0.0147529	0.0103494	0.155025	depression
focuspresent, time, prep, Clout, achieve, sad, posemo, cogproc, negemo	0.00809856	0.0109258	0.459119	depression
Analytic, power, reward, ppron, sad, Dic, negate, negemo, Clout	0.022026	0.0150327	0.143866	depression
sexual, anger, feel, ppron, i, Clout, differ, focuspresent, number	0.00415125	0.018938	0.826645	depression
power, number, time, cogproc, Tone, you, anger, auxverb, focuspresent	0.0170343	0.0082064	0.038744	depression
Analytic, conj, time, sexual, female, article, relativ, bio, anger	0.011922	0.0122525	0.331354	depression
cogproc, function., Tone, conj, Dic, space, WPS, sexual, reward	-0.00491892	0.011756	0.675968	depression
i, health, reward, focuspresent, relativ, death, negemo, number, sad	0.00340181	0.00940025	0.717716	depression
WPS, achieve, posemo, sad, Clout, space, i, ppron, number	0.0122155	0.0122971	0.321321	depression
Analytic, death, prep, sad, differ, pronoun, Dic, adverb, ppron	0.0273899	0.0201762	0.175681	depression
auxverb, negemo, health, negate, Tone, female, Dic, informal, adverb	0.0035647	0.0105264	0.73511	depression
anx, Dic, tentat, feel, Tone, informal, relativ, discrep, reward	-0.000346691	0.00785266	0.964817	depression
body, article, conj, auxverb, sexual, netspeak, posemo, Dic, time	0.00542093	0.0114598	0.636557	depression
Clout, we, space, i, Dic, relativ, bio, negate, negemo	0.0129463	0.0178541	0.468902	depression
anger, body, feel, Clout, power, space, sexual, time, reward	0.0059722	0.00960889	0.53476	depression
cogproc, anx, adverb, swear, netspeak, we, WPS, conj, i	0.00201516	0.00813689	0.804589	depression
focuspresent, female, WC, WPS, feel, sad, posemo, achieve, reward	-0.00026268	0.00773586	0.972935	depression
ppron, Sixltr, power, adverb, tentat, female, health, function., reward	0.0128718	0.0105699	0.224238	depression
pronoun, informal, Analytic, health, work, bio, focuspresent, body, sad	0.00365746	0.0146471	0.802986	depression
negemo, informal, sexual, swear, function., posemo, WPS, death, cogproc	0.0224686	0.0132463	0.0910415	depression
cogproc, health, sexual, pronoun, death, informal, sad, conj, work	-0.000446823	0.00715764	0.950273	depression
bio, sexual, feel, cogproc, you, reward, negate, space, work	0.00453924	0.00851892	0.59456	depression
differ, adverb, body, number, article, bio, prep, we, cause	0.00276374	0.00821838	0.736884	depression
Dic, Clout, female, you, power, reward, prep, tentat, verb	-0.00371895	0.011475	0.746084	depression
work, auxverb, ppron, negate, Dic, female, anger, Tone, death	0.005013	0.0094964	0.597995	depression
adverb, ppron, power, anx, prep, feel, differ, focuspresent, informal	0.0120811	0.00921741	0.191017	depression
time, WPS, Clout, adverb, number, pronoun, power, swear, prep	0.00358672	0.00866009	0.679049	depression
sad, negemo, WPS, adverb, female, posemo, space, Tone, death	0.0071977	0.013331	0.589678	depression
drives, adverb, negate, tentat, verb, number, body, Clout, Dic	-0.0144162	0.0116397	0.216449	depression
health, number, sad, relativ, pronoun, negate, Dic, Tone, bio	0.0129319	0.0117706	0.272822	depression
adverb, reward, Analytic, negemo, health, tentat, Clout, WC, swear	0.00901476	0.00809721	0.266456	depression
prep, verb, body, you, differ, female, space, cause, anx	0.0115081	0.00784728	0.143605	depression
number, ppron, drives, cause, body, informal, time, achieve, we	0.00229966	0.0116737	0.843961	depression
Analytic, reward, prep, number, they, anx, drives, tentat, anger	-0.000216862	0.00792522	0.978189	depression
negemo, negate, tentat, death, anx, prep, article, auxverb, power	0.0111538	0.0101927	0.274829	depression
health, drives, pronoun, power, adverb, Clout, they, death, negate	0.000137882	0.00864841	0.987292	depression
sad, cogproc, body, power, article, bio, differ, drives, pronoun	0.0289757	0.0129465	0.0259222	depression
negemo, Sixltr, death, focuspresent, body, article, relativ, space, differ	0.00185191	0.0109955	0.866371	depression
function., Clout, WPS, anx, prep, posemo, i, space, sexual	0.0168095	0.0110304	0.128719	depression
they, negemo, space, health, relativ, Analytic, adverb, auxverb, work	6.97e-06	0.0121728	0.999544	depression
prep, differ, cogproc, i, negate, relativ, pronoun, female, ppron	0.00971266	0.0154224	0.529282	depression
drives, reward, cause, anger, sexual, article, Sixltr, ppron, work	0.00456973	0.0122854	0.710186	depression
Dic, cause, negemo, tentat, informal, work, prep, pronoun, article	0.0182417	0.0135343	0.178653	depression
bio, ppron, anger, space, informal, pronoun, tentat, achieve, Sixltr	0.0211552	0.0126907	0.0960915	depression
focuspresent, netspeak, reward, cause, drives, achieve, adverb, verb, auxverb	-0.0153984	0.0161606	0.341383	depression
reward, sad, female, negate, power, we, time, drives, Sixltr	-0.0081805	0.0148509	0.582162	depression
reward, female, anx, negate, adverb, death, work, article, sad	0.000689083	0.00735295	0.925406	depression
death, auxverb, swear, Sixltr, Dic, you, WPS, Clout, sexual	0.0027462	0.0114571	0.810757	depression
bio, reward, i, cogproc, time, anger, prep, Dic, health	0.016839	0.0129628	0.194884	depression
i, Tone, anger, cogproc, ppron, number, Clout, auxverb, discrep	0.0118167	0.0166214	0.477645	depression
you, informal, differ, health, netspeak, sexual, we, posemo, anx	-0.0207146	0.0123494	0.0946365	depression
time, Analytic, cogproc, you, number, power, discrep, WPS, space	0.010635	0.00930793	0.254116	depression
discrep, posemo, article, Dic, female, space, netspeak, focuspresent, power	0.0056125	0.0104579	0.59188	depression
tentat, time, reward, swear, body, drives, article, they, work	-0.00607642	0.0109162	0.578175	depression
cogproc, prep, swear, conj, negemo, negate, bio, space, verb	0.00745408	0.013917	0.592602	depression
differ, conj, female, informal, power, verb, we, tentat, discrep	0.00799706	0.00964445	0.40764	depression
body, netspeak, focuspresent, auxverb, informal, swear, female, health, anx	0.023269	0.0166933	0.164453	depression
time, article, posemo, bio, cogproc, you, drives, relativ, tentat	0.0239895	0.0114573	0.0370753	depression
bio, Sixltr, feel, achieve, swear, Clout, time, pronoun, i	0.0209253	0.0144332	0.147714	depression
power, anx, prep, article, informal, reward, sad, health, sexual	0.00411102	0.00870397	0.6371	depression
article, ppron, negemo, female, anger, Analytic, we, prep, Sixltr	0.0481712	0.0145015	0.000955901	depression
pronoun, death, we, you, focuspresent, article, auxverb, work, WPS	-0.0216054	0.00940331	0.0223312	depression
sad, prep, pronoun, you, we, Tone, death, relativ, swear	0.0159704	0.010385	0.12529	depression
Dic, auxverb, feel, number, conj, female, netspeak, ppron, Analytic	-0.00669181	0.0156308	0.668741	depression
you, prep, body, pro3, swear, tentat, verb, cogproc, sad	0.00342296	0.00979524	0.726994	depression
differ, sexual, Tone, article, female, posemo, you, i, WC	0.0114424	0.00696124	0.101344	depression
Dic, number, assent, pronoun, article, insight, health, negemo, work	0.0027725	0.0108148	0.797776	depression
Sixltr, ppron, power, cause, space, anx, reward, WPS, number	0.00845661	0.00770772	0.273097	depression
reward, female, cogproc, Dic, anx, Tone, you, insight, cause	0.00579828	0.00973562	0.551934	depression
assent, achieve, article, anger, netspeak, health, adverb, sexual, female	0.000932571	0.00802513	0.907576	depression
auxverb, relativ, power, Analytic, anx, Tone, assent, netspeak, they	0.00865507	0.00824325	0.294685	depression
sad, cogproc, achieve, Clout, health, ipron, adverb, death, female	-0.003063	0.00705844	0.664674	depression
feel, body, Dic, function., anger, posemo, anx, WPS, focuspresent	-0.00135941	0.0121729	0.911158	depression
assent, cogproc, differ, body, article, anx, power, you, number	0.00153658	0.0076881	0.841741	depression
space, Sixltr, anx, netspeak, negemo, adverb, relativ, discrep, we	-0.00995473	0.0100831	0.324357	depression
discrep, negate, cogproc, insight, focuspresent, Clout, you, article, space	0.0193311	0.0182426	0.290075	depression
pro3, prep, posemo, insight, anx, differ, adverb, function., informal	0.0121541	0.0122025	0.320105	depression
body, anger, they, negate, time, assent, WC, health, relativ	0.00687933	0.00816839	0.400086	depression
pro3, female, drives, assent, death, time, informal, Sixltr, i	0.00830738	0.00941935	0.3786	depression
time, pronoun, insight, WPS, negate, negemo, sad, health, Analytic	-0.00825996	0.0102414	0.420585	depression
Dic, Analytic, tentat, function., negemo, auxverb, insight, health, sexual	0.0100441	0.0123072	0.415124	depression
female, WPS, they, verb, differ, discrep, cause, Tone, Sixltr	-0.0019629	0.00978264	0.841104	depression
informal, tentat, Dic, posemo, Sixltr, sexual, death, netspeak, ppron	-0.00458109	0.0143534	0.74985	depression
WPS, anx, reward, female, focuspresent, they, conj, tentat, cause	0.00770295	0.00759383	0.311285	depression
space, insight, prep, female, we, i, reward, bio, conj	-0.00399386	0.00738691	0.589131	depression
netspeak, death, ipron, function., auxverb, female, article, informal, assent	-0.0258841	0.0146514	0.0784156	depression
assent, work, function., focuspresent, power, we, negate, female, Dic	-0.0103801	0.0102994	0.314363	depression
negemo, negate, death, feel, insight, drives, pronoun, assent, discrep	0.0030484	0.00808615	0.706489	depression
assent, anx, Analytic, they, i, article, adverb, negate, posemo	0.00413909	0.0107732	0.701126	depression
Tone, reward, pro3, Sixltr, cogproc, number, anger, sad, relativ	0.0239538	0.00872357	0.00639474	depression
swear, differ, focuspresent, prep, netspeak, health, feel, they, adverb	0.0153951	0.00834695	0.0661311	depression
relativ, verb, insight, Tone, Sixltr, posemo, ipron, pronoun, we	-0.0020094	0.0132816	0.879844	depression
cause, swear, death, reward, insight, anx, work, negate, assent	0.00350616	0.00706872	0.620334	depression
work, ipron, negate, adverb, reward, verb, power, sexual, time	0.00650236	0.009201	0.480325	depression
tentat, posemo, anger, achieve, cogproc, differ, body, swear, health	0.00558794	0.0135884	0.681073	depression
tentat, negemo, discrep, Tone, verb, focuspresent, Dic, pro3, anx	0.0165974	0.0139679	0.235692	depression
space, negate, sad, WPS, anx, conj, differ, negemo, Clout	-0.00613888	0.012107	0.612517	depression
discrep, Sixltr, cogproc, insight, drives, work, Clout, we, negate	0.0103018	0.0179916	0.567337	depression
discrep, you, differ, ppron, adverb, power, sexual, Sixltr, negemo	0.0255277	0.0103085	0.0138446	depression
Dic, negate, adverb, function., negemo, conj, death, female, achieve	-0.00159419	0.0111839	0.886753	depression
cause, ppron, pro3, differ, conj, relativ, anx, bio, adverb	0.0143547	0.00982081	0.144933	depression
conj, feel, anx, Analytic, we, achieve, tentat, death, insight	-0.00407764	0.008124	0.616139	depression
cause, reward, pro3, conj, verb, bio, article, posemo, achieve	0.0133982	0.0104377	0.200228	depression
assent, verb, you, Sixltr, focuspresent, WPS, netspeak, pronoun, sad	-0.00466232	0.0103417	0.652469	depression
reward, time, adverb, discrep, anx, ppron, relativ, feel, pro3	0.00164901	0.00818033	0.840388	depression
drives, feel, negate, time, bio, assent, cogproc, ipron, Tone	0.00109355	0.00821775	0.89423	depression
function., negemo, netspeak, sad, bio, body, posemo, Analytic, death	0.0313312	0.0122059	0.0107885	depression
netspeak, number, Sixltr, differ, negate, female, power, relativ, verb	-0.000280496	0.010246	0.978177	depression
netspeak, posemo, WC, assent, negemo, drives, ipron, Dic, number	-0.00606714	0.00940589	0.519413	depression
ppron, informal, relativ, anger, Tone, pronoun, cogproc, Clout, you	0.015155	0.0139826	0.279235	depression
cause, female, ipron, focuspresent, Dic, Sixltr, negate, WC, verb	-0.0104231	0.00855213	0.22386	depression
Clout, discrep, function., auxverb, netspeak, pronoun, article, anx, reward	0.00356435	0.0136685	0.794453	depression
informal, focuspresent, i, space, they, feel, function., death, assent	-0.00911753	0.00993078	0.359424	depression
discrep, work, conj, prep, power, female, Dic, you, posemo	0.0172047	0.0103544	0.0976064	depression
conj, cause, cogproc, drives, pro3, assent, tentat, insight, time	0.0250691	0.014032	0.0750239	depression
anx, power, death, article, Sixltr, focuspresent, conj, we, differ	0.0166877	0.00741145	0.0251755	depression
Analytic, cogproc, discrep, ppron, we, negemo, WC, achieve, Dic	0.0283506	0.0127358	0.0267299	depression
ipron, bio, achieve, sad, number, conj, female, prep, body	0.00652144	0.0100242	0.515615	depression
ipron, female, sad, prep, you, power, death, Clout, netspeak	-0.00597167	0.0076028	0.432856	depression
Dic, netspeak, discrep, prep, anger, adverb, i, we, sad	0.00190695	0.00896411	0.831688	depression
negemo, space, drives, you, netspeak, reward, Tone, i, anx	0.00558524	0.0118508	0.637783	depression
cause, female, conj, verb, relativ, they, WPS, space, ipron	0.0104899	0.0102925	0.308923	depression
reward, Sixltr, discrep, article, feel, netspeak, focuspresent, cogproc, WPS	0.0138102	0.00846735	0.103911	depression
informal, insight, ppron, cogproc, assent, pronoun, feel, space, prep	0.000759951	0.0139079	0.956463	depression
cause, power, anx, discrep, bio, assent, insight, we, reward	0.00487547	0.00639277	0.446335	depression
Sixltr, Tone, prep, negemo, they, sexual, Clout, health, you	0.0130122	0.00966657	0.179379	depression
posemo, work, cause, assent, health, pro3, cogproc, pronoun, reward	0.00796483	0.0100645	0.429355	depression
pronoun, informal, differ, power, we, number, sexual, ipron, achieve	-0.0023383	0.00937026	0.803124	depression
power, assent, ppron, informal, they, adverb, drives, time, bio	0.0121992	0.0109788	0.267423	depression
pronoun, focuspresent, feel, body, netspeak, negemo, i, prep, insight	0.0119952	0.0114886	0.297236	depression
we, bio, verb, negemo, pronoun, health, Clout, pro3, focuspresent	0.0202916	0.0123174	0.10051	depression
function., number, Tone, WC, verb, feel, WPS, Sixltr, death	-0.00256868	0.00851265	0.763066	depression
female, health, WC, they, conj, assent, number, Analytic, pronoun	-0.00387296	0.00748196	0.605111	depression
Dic, Analytic, sad, ppron, you, cause, drives, achieve, focuspresent	-0.00833436	0.0141268	0.555648	depression
work, conj, number, negemo, body, sexual, discrep, function., prep	0.0127016	0.00995662	0.203087	depression
swear, anx, adverb, tentat, bio, body, negate, you, focuspresent	-0.00120938	0.0107339	0.910374	depression
cogproc, netspeak, death, anger, function., assent, conj, sad, sexual	0.00156067	0.010052	0.876745	depression
posemo, assent, ppron, tentat, time, relativ, work, Clout, conj	0.0221621	0.00923657	0.0170317	depression
relativ, reward, ppron, conj, swear, feel, space, female, drives	-0.00150358	0.0106041	0.887299	depression
health, feel, cogproc, ipron, you, drives, work, time, verb	0.0132622	0.0105621	0.210193	depression
space, Tone, body, Analytic, reward, pro3, death, adverb, sexual	-0.00261064	0.00803837	0.745617	depression
drives, sad, i, feel, work, health, death, posemo, function.	0.00704522	0.00883264	0.425762	depression
cause, Dic, achieve, sad, time, you, Analytic, article, ppron	0.0212203	0.0113818	0.0632412	depression
body, function., cause, bio, discrep, you, Dic, cogproc, swear	0.0454595	0.0154068	0.00341316	depression
function., focuspresent, conj, you, prep, achieve, Dic, assent, anger	0.00746944	0.0148448	0.615065	depression
i, negate, assent, they, Analytic, death, power, bio, Tone	0.0183273	0.00793347	0.0216425	depression
female, WPS, sexual, they, WC, negate, insight, ipron, body	-0.00471174	0.0084923	0.579446	depression
Analytic, sad, assent, negate, netspeak, cause, ipron, verb, body	-0.00648126	0.00951279	0.496229	depression
article, anx, ppron, Dic, reward, bio, WPS, feel, verb	0.00868191	0.0107627	0.420535	depression
Sixltr, verb, sexual, function., prep, bio, they, space, pronoun	0.00485107	0.0181698	0.789666	depression
power, verb, sad, space, anger, swear, focuspresent, tentat, Tone	0.0182511	0.0104032	0.0799633	depression
negate, Tone, netspeak, sexual, drives, feel, bio, time, differ	0.00384275	0.00968467	0.691826	depression
cause, health, achieve, sad, insight, relativ, negate, Dic, WC	0.00687739	0.00772136	0.373793	depression
ppron, verb, sexual, tentat, differ, cogproc, death, pro3, function.	0.00800312	0.015448	0.604831	depression
conj, i, posemo, Analytic, power, relativ, health, cause, WPS	0.0108807	0.0117675	0.355573	depression
number, death, pro3, function., body, assent, bio, female, posemo	0.00429881	0.00931481	0.64482	depression
negate, cogproc, negemo, differ, achieve, you, death, female, sad	-0.00545438	0.0111644	0.625551	depression
sexual, we, adverb, they, negemo, negate, informal, death, differ	3.32e-05	0.0111999	0.997637	depression
time, verb, informal, number, space, bio, function., posemo, negate	-0.00245158	0.0128374	0.848677	depression
swear, achieve, feel, we, Analytic, tentat, number, informal, Clout	0.0057888	0.00897937	0.519642	depression
sexual, drives, death, Analytic, achieve, function., Clout, cause, ipron	0.00821549	0.0108113	0.448023	depression
conj, body, article, health, discrep, Tone, achieve, pro3, function.	-0.0023036	0.00928006	0.804122	depression
number, article, verb, pro3, Tone, sad, they, negate, achieve	-0.00243732	0.00757846	0.747972	depression
Sixltr, you, bio, power, differ, anger, prep, ppron, article	0.0199815	0.0113598	0.0795603	depression
assent, focuspresent, relativ, achieve, feel, netspeak, adverb, health, negemo	-0.00359248	0.00748647	0.6317	depression
WPS, i, anger, auxverb, article, adverb, Clout, prep, time	0.00590414	0.011306	0.601903	depression
we, cogproc, ppron, number, WC, negemo, Sixltr, Dic, drives	0.0133342	0.0128588	0.300552	depression
work, differ, sexual, WPS, health, posemo, discrep, Analytic, reward	0.0131462	0.00881273	0.136868	depression
WPS, i, we, article, ppron, anger, pro3, drives, health	0.00538758	0.0160104	0.736725	depression
Sixltr, death, work, reward, drives, negate, verb, pronoun, insight	0.000952657	0.012036	0.936969	depression
number, negemo, Dic, relativ, article, swear, power, verb, differ	0.0117455	0.0126141	0.352531	depression
anx, drives, negemo, you, informal, bio, prep, space, relativ	0.00824608	0.0116328	0.478983	depression
bio, anx, they, relativ, auxverb, feel, space, Dic, verb	-0.00717862	0.0112123	0.522521	depression
health, ipron, prep, tentat, swear, assent, negate, achieve, Analytic	0.0143011	0.0105005	0.174287	depression
death, female, tentat, differ, WC, assent, anger, time, bio	0.0054923	0.00852568	0.519988	depression
conj, Clout, pronoun, achieve, body, you, focuspresent, health, pro3	-0.00736083	0.0131962	0.577381	depression
number, discrep, pro3, netspeak, space, reward, posemo, body, negemo	0.000238883	0.00908519	0.97904	depression
Analytic, netspeak, tentat, female, informal, discrep, pronoun, drives, prep	-0.00871517	0.0135084	0.519095	depression
tentat, health, prep, Analytic, anx, achieve, cause, anger, we	0.00693145	0.00695291	0.319663	depression
Clout, drives, assent, relativ, adverb, focuspresent, they, number, bio	0.0186076	0.00811599	0.022599	depression
sad, female, health, verb, body, anger, power, pronoun, they	0.0175176	0.00846351	0.0389761	depression
they, time, bio, auxverb, tentat, article, death, cogproc, WC	0.00609526	0.00866362	0.482291	depression
differ, drives, conj, female, ppron, article, cause, WPS, adverb	0.0161662	0.00924795	0.0810197	depression
Analytic, anx, function., anger, verb, achieve, article, work, they	0.00493345	0.0110717	0.656217	depression
tentat, swear, number, anx, death, work, informal, article, WPS	0.00929176	0.00768754	0.227934	depression
number, focuspresent, function., ipron, article, cogproc, Analytic, posemo, Dic	-0.00338435	0.0194069	0.861672	depression
power, relativ, anger, reward, health, ppron, WC, auxverb, bio	0.0218219	0.00994563	0.0286595	depression
tentat, ipron, cogproc, assent, WPS, conj, negate, swear, pronoun	-0.00151755	0.0127694	0.905448	depression
you, informal, they, article, posemo, number, swear, insight, feel	0.0186583	0.00995156	0.0617774	depression
achieve, posemo, feel, Tone, anger, space, i, they, discrep	0.00773371	0.00934946	0.408779	depression
adverb, WC, prep, number, article, Tone, power, space, death	0.00149959	0.0073872	0.839287	depression
body, sad, function., adverb, ipron, i, verb, space, cogproc	0.011313	0.0156919	0.4715	depression
female, sad, pro3, sexual, death, WPS, space, prep, tentat	0.0150351	0.00796241	0.0601172	depression
achieve, prep, Dic, negemo, tentat, ppron, pro3, number, auxverb	0.0256034	0.0126575	0.0439423	depression
time, work, focuspresent, ipron, swear, insight, sad, prep, function.	-0.00132932	0.010881	0.902849	depression
discrep, anx, Clout, health, female, verb, power, tentat, focuspresent	-0.000388385	0.00894836	0.965398	depression
ppron, body, anx, negate, conj, we, Tone, pronoun, reward	0.0108675	0.00902032	0.229277	depression
reward, swear, anx, health, negemo, i, assent, conj, pronoun	-0.00163769	0.0109914	0.881666	depression
space, swear, death, they, health, WPS, sad, feel, auxverb	-5.11e-05	0.00612609	0.993349	depression
reward, WC, prep, discrep, Sixltr, focuspresent, WPS, death, posemo	0.00533875	0.0082195	0.51654	depression
Analytic, negemo, Dic, cause, relativ, negate, we, feel, achieve	-0.000657494	0.00895038	0.941488	depression
Dic, feel, Clout, tentat, function., prep, female, drives, cause	-0.0104445	0.0110017	0.343217	depression
you, swear, number, cause, i, Analytic, Tone, WC, Dic	0.0133136	0.00768631	0.0843132	depression
time, focuspresent, sad, Dic, Sixltr, sexual, bio, anger, body	0.0182519	0.0157316	0.246941	depression
adverb, Sixltr, death, focuspresent, relativ, Clout, WC, health, body	0.00162828	0.0066857	0.807767	depression
power, ipron, sad, focuspresent, Dic, adverb, anx, ppron, anger	0.00809278	0.0121998	0.507634	depression
bio, WPS, feel, prep, number, body, death, negemo, Analytic	0.00810824	0.00971366	0.404603	depression
discrep, achieve, Sixltr, informal, space, body, death, relativ, Analytic	-0.0157744	0.00926784	0.0898444	depression
achieve, cogproc, swear, health, you, Dic, prep, auxverb, ipron	0.0123077	0.0117437	0.295483	depression
focuspresent, achieve, prep, Clout, sad, anger, they, pronoun, female	0.00565685	0.00817172	0.489335	depression
cause, sad, pro3, anger, adverb, Analytic, Sixltr, prep, pronoun	0.025207	0.0137122	0.0669917	depression
ppron, cogproc, you, prep, focuspresent, relativ, article, achieve, Sixltr	0.0407888	0.012368	0.00108526	depression
assent, Dic, sexual, body, feel, relativ, Tone, cogproc, death	0.00716452	0.00871173	0.411642	depression
focuspresent, reward, you, pro3, death, ipron, auxverb, negemo, space	0.00708253	0.008619	0.411914	depression
achieve, article, conj, feel, time, insight, pronoun, health, ppron	-0.011524	0.00901731	0.20182	depression
sad, work, WPS, function., negemo, bio, assent, death, number	-0.00513956	0.00906533	0.571241	depression
time, body, differ, insight, sexual, WPS, space, auxverb, female	0.0007265	0.00799948	0.9277	depression
space, netspeak, Sixltr, article, prep, anx, cogproc, they, sad	0.011495	0.00766574	0.134849	depression
Analytic, achieve, focuspresent, female, sad, death, conj, work, posemo	0.010736	0.00935632	0.25176	depression
Dic, reward, work, time, bio, negate, negemo, pronoun, we	0.0134308	0.0106582	0.208567	depression
time, feel, i, negemo, pronoun, WPS, swear, pro3, conj	0.0142406	0.0108131	0.188863	depression
number, they, health, discrep, relativ, you, insight, anx, space	0.00662189	0.00795114	0.40563	depression
adverb, you, reward, pronoun, conj, bio, female, Clout, achieve	0.00824311	0.0104437	0.430526	depression
discrep, posemo, pronoun, ipron, reward, body, work, Clout, informal	0.00339804	0.0109695	0.75694	depression
achieve, work, reward, assent, verb, drives, article, sad, bio	0.018102	0.0103017	0.0799692	depression
achieve, reward, feel, differ, anger, time, ipron, article, swear	0.0142822	0.00910927	0.117521	depression
anger, netspeak, adverb, ipron, we, they, work, function., Dic	0.0102292	0.0111851	0.360853	depression
WC, tentat, body, negemo, informal, pronoun, health, auxverb, ppron	-0.00329011	0.00936341	0.725545	depression
cogproc, negemo, cause, bio, female, adverb, informal, death, reward	0.00292853	0.00991448	0.767923	depression
cogproc, drives, body, auxverb, function., feel, they, tentat, informal	0.0121093	0.0107746	0.261928	depression
discrep, insight, verb, Tone, negemo, ipron, tentat, relativ, space	-0.00998173	0.0121164	0.410652	depression
posemo, Sixltr, ipron, swear, cause, i, death, verb, cogproc	0.000867245	0.010438	0.933846	depression
focuspresent, tentat, verb, cause, death, achieve, swear, Sixltr, adverb	-0.0121959	0.00967418	0.208519	depression
assent, you, conj, tentat, informal, work, pro3, Clout, WPS	-0.00187733	0.0114831	0.870249	depression
Analytic, death, Dic, cogproc, body, drives, adverb, time, work	5.49e-05	0.0123998	0.996467	depression
health, negate, i, anger, insight, number, posemo, discrep, cause	-0.00318933	0.00753972	0.672591	depression
reward, work, pro3, adverb, netspeak, feel, health, function., negate	0.000441359	0.00968307	0.963662	depression
discrep, Tone, insight, conj, ipron, anger, power, ppron, netspeak	0.0211726	0.00911621	0.0208412	depression
swear, Analytic, Dic, negemo, pro3, negate, Tone, body, relativ	0.0100835	0.0134831	0.455116	depression
feel, death, swear, time, verb, focuspresent, ppron, adverb, WPS	-0.00176155	0.00997906	0.860012	depression
swear, WC, pronoun, sad, number, assent, Sixltr, death, prep	0.0131165	0.00839895	0.119578	depression
time, auxverb, article, swear, space, sad, Tone, they, cogproc	0.0117886	0.0089859	0.190584	depression
netspeak, Clout, pronoun, Tone, time, function., we, you, bio	-0.0022508	0.0138384	0.8709	depression
anx, body, Tone, they, informal, netspeak, work, ipron, anger	0.00779843	0.013489	0.563635	depression
reward, cause, prep, Sixltr, WC, feel, achieve, discrep, insight	0.00574104	0.00679828	0.39907	depression
they, article, pronoun, Analytic, anger, cogproc, ppron, work, sad	0.0243567	0.0104706	0.020391	depression
posemo, Dic, negate, negemo, conj, anger, focuspresent, Sixltr, sad	0.00440874	0.0154192	0.775133	depression
WC, you, time, Sixltr, discrep, ipron, adverb, death, achieve	0.00169743	0.00766136	0.82482	depression
body, bio, focuspresent, WC, negemo, negate, cause, conj, prep	0.0188226	0.00862243	0.0297948	depression
body, female, pro3, netspeak, Dic, you, cause, sexual, relativ	0.000470182	0.0116063	0.967713	depression
female, netspeak, verb, WPS, prep, article, time, ipron, Analytic	0.00544376	0.0128091	0.671141	depression
body, drives, feel, netspeak, discrep, i, Tone, auxverb, we	-0.00232183	0.00885754	0.793395	depression
negemo, sad, space, Tone, auxverb, body, WC, time, function.	0.00455844	0.0104673	0.663507	depression
sexual, death, swear, informal, insight, differ, pro3, you, negemo	0.00215868	0.0121538	0.859169	depression
WC, Analytic, feel, posemo, adverb, swear, cause, Tone, assent	0.0139964	0.00914752	0.127091	depression
feel, space, sexual, assent, insight, health, drives, differ, reward	0.00154807	0.00817932	0.85003	depression
Analytic, you, anger, anx, relativ, feel, function., sad, ppron	0.0141461	0.00990304	0.154237	depression
achieve, negemo, discrep, conj, ppron, focuspresent, Tone, relativ, auxverb	0.00850845	0.0115691	0.462615	depression
verb, WC, female, cogproc, conj, sexual, Dic, Sixltr, anx	-0.00467599	0.0101854	0.646541	depression
verb, body, i, health, female, they, Sixltr, number, prep	0.0128936	0.00768008	0.094193	depression
Dic, female, death, informal, ipron, cause, sexual, WPS, bio	0.00112175	0.0100837	0.911509	depression
differ, function., insight, number, death, sexual, body, ppron, article	0.00320336	0.0104342	0.759085	depression
adverb, negemo, WC, negate, body, focuspresent, you, sad, auxverb	-0.00151193	0.0106489	0.88715	depression
ppron, swear, ipron, anger, Clout, article, you, work, number	-0.00646035	0.011417	0.571914	depression
article, informal, power, ipron, ppron, anger, discrep, i, body	0.0278027	0.0114305	0.0153284	depression
drives, negate, posemo, anger, body, you, death, differ, anx	0.010887	0.00874732	0.214372	depression
power, health, anger, insight, tentat, assent, Clout, swear, Analytic	0.0219162	0.00884005	0.0135038	depression
power, differ, number, feel, article, space, work, function., drives	-0.00150782	0.0104698	0.885585	depression
cause, WPS, power, insight, auxverb, death, female, health, work	0.00684166	0.00693649	0.324839	depression
WPS, swear, informal, body, drives, time, function., relativ, conj	0.0243876	0.0126766	0.0552875	depression
work, pronoun, body, ppron, WC, pro3, death, adverb, conj	-0.00492774	0.00850674	0.562859	depression
conj, they, Tone, achieve, drives, verb, female, prep, negate	0.00620069	0.00949817	0.51434	depression
pronoun, you, anx, body, Clout, work, swear, negemo, number	0.010952	0.0123051	0.37421	depression
pronoun, cogproc, feel, space, discrep, cause, relativ, tentat, posemo	0.0218438	0.0155831	0.161565	depression
informal, Dic, conj, achieve, i, relativ, sad, you, auxverb	-0.000963677	0.0119607	0.935837	depression
anx, i, relativ, time, WC, WPS, Dic, anger, cogproc	0.0113614	0.0112352	0.312387	depression
adverb, function., prep, cogproc, focuspresent, drives, Dic, number, work	-0.0180366	0.0179234	0.315046	depression
negemo, Clout, cause, WC, bio, pro3, relativ, female, you	0.0302634	0.00978954	0.00217138	depression
negemo, Analytic, i, drives, netspeak, you, conj, discrep, informal	0.00650568	0.0148491	0.661596	depression
Dic, swear, they, WC, ppron, cogproc, ipron, prep, posemo	0.000558734	0.0111742	0.960155	depression
WPS, verb, sad, death, adverb, i, ipron, negemo, conj	-0.0162056	0.0104257	0.121249	depression
Dic, i, relativ, anx, ipron, ppron, feel, work, we	0.00905328	0.0121212	0.455734	depression
sad, bio, Sixltr, assent, pronoun, death, body, Analytic, power	0.0018019	0.010037	0.857664	depression
feel, Sixltr, number, you, focuspresent, time, work, body, netspeak	0.00371993	0.00765047	0.627157	depression
cogproc, Analytic, WPS, power, Sixltr, i, article, relativ, we	0.0376834	0.0126971	0.00322869	depression
feel, function., work, swear, Dic, drives, space, pronoun, you	0.00987103	0.0143883	0.493213	depression
achieve, Sixltr, reward, informal, death, assent, i, discrep, negate	0.0126822	0.0107085	0.237329	depression
negemo, reward, they, pro3, anger, space, power, discrep, WC	0.000910929	0.00961297	0.924541	depression
WPS, i, discrep, they, posemo, anx, relativ, article, verb	0.00592388	0.00794286	0.456391	depression
negate, death, you, health, assent, ipron, female, sad, function.	-0.0120558	0.00866535	0.165314	depression
ipron, negemo, Sixltr, time, power, assent, WC, WPS, work	0.00324989	0.00821093	0.692537	depression
cause, conj, article, anger, Dic, Tone, female, WPS, power	0.000460779	0.00837137	0.95614	depression
differ, Tone, sad, focuspresent, WPS, prep, feel, Sixltr, health	0.0161751	0.0082592	0.0511088	depression
drives, number, adverb, i, health, reward, we, space, anger	-0.000276323	0.0113832	0.980649	depression
relativ, ipron, Dic, work, WC, Tone, informal, verb, adverb	-0.00640145	0.0120718	0.596283	depression
pro3, cogproc, ppron, discrep, sexual, auxverb, ipron, body, WPS	-0.000632824	0.00951934	0.947044	depression
informal, body, relativ, WC, Sixltr, Tone, insight, i, differ	0.013385	0.00754431	0.0769981	depression
anger, negemo, i, feel, pro3, drives, body, ppron, posemo	0.0261771	0.0140937	0.0642181	depression
informal, assent, Sixltr, sexual, Analytic, feel, time, you, anger	0.0150449	0.0129918	0.247848	depression
pro3, adverb, work, they, cause, Dic, swear, Clout, WPS	-0.00686434	0.00810273	0.397602	depression
differ, cause, Sixltr, conj, pro3, prep, assent, body, female	0.0211217	0.0088375	0.0172134	depression
conj, verb, focuspresent, WC, ppron, body, pronoun, sexual, negate	0.00942138	0.0103864	0.36511	depression
work, Dic, prep, anger, informal, bio, focuspresent, differ, adverb	0.0177613	0.0140286	0.206031	depression
feel, pro3, cogproc, health, assent, relativ, Dic, cause, anger	0.0134606	0.00870562	0.122688	depression
assent, tentat, body, ppron, focuspresent, drives, bio, time, we	0.00481539	0.0109837	0.661409	depression
power, they, WPS, focuspresent, number, we, discrep, anger, assent	0.0167242	0.00704078	0.0182008	depression
function., differ, auxverb, anx, Dic, assent, they, posemo, focuspresent	0.00357116	0.0131436	0.786059	depression
health, negemo, posemo, time, body, we, relativ, number, Dic	0.00730408	0.0082577	0.377112	depression
anger, pro3, negemo, female, adverb, negate, sexual, discrep, Dic	0.00442553	0.0104319	0.671706	depression
we, bio, you, reward, relativ, number, Dic, sexual, time	0.00354345	0.00843638	0.674808	depression
Dic, prep, cogproc, body, Tone, time, we, Sixltr, feel	-0.00712106	0.0100466	0.478989	depression
discrep, body, they, Analytic, space, bio, cogproc, Dic, swear	0.0368008	0.0128738	0.00442495	depression
informal, Analytic, swear, posemo, WPS, Sixltr, pronoun, ppron, sad	0.0191621	0.011464	0.0956621	depression
discrep, informal, cause, work, Analytic, body, WC, sad, ipron	0.0117292	0.00750093	0.118497	depression
sad, adverb, anger, informal, power, achieve, you, differ, ppron	0.0178712	0.0095062	0.0610788	depression
bio, negemo, Analytic, informal, you, anger, verb, insight, cogproc	0.0177451	0.0136514	0.194593	depression
ipron, anger, Sixltr, prep, cause, function., Clout, Dic, verb	-0.000463871	0.0157837	0.976573	depression
negate, pro3, auxverb, discrep, Analytic, tentat, Clout, cause, differ	-0.0100716	0.0166998	0.546865	depression
function., focuspresent, adverb, feel, power, we, body, sexual, WC	-0.00917783	0.00810088	0.258229	depression
Clout, female, function., differ, negate, power, they, work, body	0.0119528	0.0102055	0.242413	depression
differ, discrep, anger, posemo, Dic, informal, sexual, you, power	0.020689	0.0116831	0.077613	depression
negate, health, insight, auxverb, anx, female, body, anger, Sixltr	0.00985173	0.00852248	0.248645	depression
anx, pronoun, swear, reward, WC, prep, time, netspeak, function.	0.00432198	0.0106024	0.683854	depression
WC, body, tentat, verb, space, reward, you, ipron, anx	0.0018636	0.00784632	0.812427	depression
health, ppron, assent, informal, tentat, Sixltr, anx, relativ, Dic	-0.00724051	0.0107793	0.502348	depression
death, power, anx, conj, Dic, informal, prep, article, swear	0.00568265	0.00962658	0.55552	depression
drives, assent, body, death, negate, time, anger, pronoun, pro3	0.00822308	0.00756354	0.277927	depression
anx, Dic, conj, assent, article, relativ, pro3, informal, tentat	-0.000751745	0.00978624	0.938827	depression
work, space, informal, anger, negemo, pronoun, discrep, netspeak, prep	0.00805413	0.0147446	0.585125	depression
cause, work, negate, death, feel, power, you, pronoun, Tone	0.00724308	0.00748161	0.333829	depression
work, informal, negemo, article, assent, function., tentat, they, focuspresent	0.0233429	0.0116655	0.046329	depression
sexual, bio, health, tentat, anger, pronoun, space, relativ, auxverb	0.00724724	0.0141934	0.610017	depression
differ, work, pro3, number, death, pronoun, Dic, time, Clout	-0.00565009	0.0108594	0.603284	depression
Tone, insight, ppron, ipron, Sixltr, cogproc, work, feel, conj	0.0146662	0.00961489	0.12821	depression
function., WC, focuspresent, you, anx, adverb, reward, posemo, verb	-0.0103094	0.0101297	0.309656	depression
Sixltr, health, bio, we, drives, verb, feel, number, negate	0.0031565	0.0100786	0.754349	depression
Sixltr, time, assent, function., anger, female, cause, body, negate	0.0220373	0.00907977	0.0155707	depression
sad, informal, feel, ppron, bio, i, they, discrep, reward	-0.00825582	0.00965735	0.393017	depression
insight, achieve, adverb, posemo, tentat, WC, drives, number, informal	0.011793	0.00893902	0.188045	depression
reward, drives, Sixltr, adverb, you, cause, bio, work, Tone	0.0193833	0.0112933	0.0870511	depression
space, focuspresent, anx, sad, netspeak, negemo, insight, we, WC	-0.0106974	0.00978602	0.275279	depression
tentat, ppron, differ, conj, health, Tone, function., Clout, number	0.0153584	0.0108959	0.159708	depression
bio, insight, function., drives, ipron, assent, health, WC, pronoun	-0.00496835	0.00994056	0.617601	depression
relativ, WC, discrep, cause, body, conj, we, function., WPS	0.00906468	0.00862323	0.293647	depression
anx, adverb, conj, focuspresent, WPS, death, they, time, pronoun	-0.00962061	0.00772886	0.214365	depression
Clout, verb, Analytic, bio, ipron, negemo, reward, female, cause	0.0147431	0.00924041	0.1116	depression
focuspresent, swear, Tone, negate, article, female, body, we, auxverb	0.01694	0.0091624	0.0654744	depression
Clout, negate, posemo, swear, focuspresent, differ, informal, prep, i	0.0318479	0.0158985	0.0460136	depression
number, health, prep, informal, focuspresent, negate, i, cogproc, death	0.00699052	0.00913267	0.444673	depression
i, verb, Analytic, negate, ppron, Dic, Clout, tentat, health	-0.0042858	0.0250901	0.864476	depression
Clout, adverb, verb, i, ipron, discrep, pronoun, differ, they	-0.00934412	0.0278459	0.737418	depression
pro3, verb, insight, conj, space, function., auxverb, drives, we	0.00451066	0.0163715	0.783094	depression
you, number, differ, pro3, sad, discrep, work, reward, female	0.0081044	0.00832052	0.330823	depression
health, Clout, we, drives, cogproc, they, sad, cause, conj	0.0217206	0.00963958	0.0249617	depression
number, verb, Clout, informal, cause, WC, anger, Analytic, conj	0.0197505	0.0109512	0.0718681	depression
health, netspeak, female, function., they, cause, swear, ipron, death	-0.00867698	0.00838081	0.30145	depression
focuspresent, achieve, Dic, adverb, anx, you, discrep, death, health	-0.00248939	0.00818473	0.761251	depression
WC, female, function., auxverb, adverb, feel, bio, death, Sixltr	-0.00694644	0.00931798	0.456596	depression
auxverb, pro3, posemo, number, body, health, space, verb, focuspresent	0.00152549	0.0107637	0.887351	depression
body, death, differ, informal, feel, adverb, i, bio, female	0.0116215	0.0098473	0.238956	depression
WC, feel, negemo, time, conj, ppron, i, insight, swear	0.0160602	0.00959394	0.0951632	depression
auxverb, insight, death, bio, pronoun, cause, power, function., number	0.014649	0.0103644	0.158707	depression
netspeak, Clout, assent, anx, informal, focuspresent, cause, body, swear	-0.0218538	0.0219744	0.320872	depression
Dic, article, swear, i, ipron, cause, netspeak, reward, you	0.0292617	0.0118578	0.0141514	depression
assent, Dic, insight, female, achieve, i, you, death, bio	0.00629332	0.00683918	0.358307	depression
time, auxverb, we, conj, drives, you, achieve, article, netspeak	0.0157259	0.0119982	0.190924	depression
Sixltr, ppron, negemo, pronoun, anger, health, swear, i, cause	0.0185531	0.0145168	0.201802	depression
ipron, netspeak, Dic, insight, time, space, number, WPS, sad	0.012771	0.00894533	0.154439	depression
ipron, WPS, you, reward, negate, power, drives, pronoun, WC	-0.0125058	0.0134272	0.352356	depression
Dic, discrep, time, differ, anx, body, prep, adverb, article	-0.0055365	0.00927603	0.551096	depression
anger, pronoun, health, swear, number, ipron, space, tentat, WC	0.0121081	0.00933185	0.195032	depression
sad, Dic, female, achieve, death, swear, power, auxverb, pronoun	-0.0162077	0.00848578	0.0572179	depression
feel, number, assent, sad, pro3, body, discrep, article, WPS	-0.00408198	0.00700438	0.560313	depression
netspeak, anger, health, negate, cause, space, negemo, informal, pronoun	0.00720224	0.0140395	0.608324	depression
sad, function., time, work, informal, pronoun, WC, number, Clout	0.00668836	0.00934131	0.474313	depression
article, Dic, Analytic, body, tentat, pro3, number, sad, we	0.00847419	0.00818129	0.301148	depression
cogproc, reward, sexual, space, power, focuspresent, number, cause, i	0.0209549	0.00890985	0.0193489	depression
space, Sixltr, female, pronoun, time, discrep, auxverb, insight, sad	0.000886859	0.00888902	0.920593	depression
focuspresent, negate, sexual, Analytic, death, time, space, article, adverb	0.0106493	0.012726	0.403464	depression
achieve, Analytic, power, we, number, WPS, work, discrep, ppron	0.00727559	0.010651	0.495056	depression
discrep, relativ, informal, article, posemo, negate, assent, verb, reward	0.0182191	0.0127276	0.153357	depression
Analytic, female, negate, sexual, i, article, space, adverb, health	0.0225817	0.0101612	0.0270422	depression
health, achieve, insight, sexual, bio, auxverb, negate, work, pro3	0.0160109	0.010479	0.127636	depression
health, informal, pronoun, swear, achieve, feel, assent, space, ppron	0.0137987	0.0137443	0.315897	depression
ppron, female, swear, auxverb, pro3, discrep, sexual, differ, prep	-0.00177843	0.0115073	0.877286	depression
negate, pro3, Dic, reward, discrep, informal, female, adverb, time	-0.0118836	0.00872668	0.17428	depression
hear affect Period Authentic nonflu leisure focusfuture relig money	0.00453828	0.00765396	0.553762	no_depression
QMark see certain AllPunc male Authentic social Apostro affect	-0.00141194	0.00878944	0.872483	no_depression
social adj compare money risk certain affect percept quant	0.0161887	0.0122174	0.186155	no_depression
male friend compare money social filler family nonflu see	0.00639672	0.0111258	0.566309	no_depression
focusfuture quant focuspast relig money home certain Period affiliation	0.00292837	0.00770398	0.704175	no_depression
affiliation family certain affect Authentic Exclam filler risk shehe	-0.0128752	0.00918399	0.163287	no_depression
focuspast Apostro quant home percept leisure interrog relig Authentic	-0.00075569	0.00544123	0.889651	no_depression
percept money Period leisure QMark risk Authentic interrog hear	0.00112219	0.00758337	0.882417	no_depression
risk filler adj social Period see family friend certain	-0.0187709	0.00991864	0.0605548	no_depression
shehe home nonflu family Exclam social Period adj compare	0.00401372	0.0100511	0.689985	no_depression
shehe AllPunc home certain Exclam adj leisure percept compare	-0.0127735	0.0103707	0.219067	no_depression
focusfuture affiliation interrog nonflu Period Exclam compare affect relig	0.000657132	0.00842728	0.93791	no_depression
motion affect leisure AllPunc friend see filler interrog social	-0.0115812	0.0102696	0.26142	no_depression
leisure see focuspast filler Period QMark affect nonflu Apostro	-0.00968709	0.0105327	0.359385	no_depression
Period focusfuture home hear percept motion QMark see compare	0.0110918	0.0116084	0.340136	no_depression
social focuspast male Authentic friend ingest home adj motion	0.00496739	0.00939442	0.597383	no_depression
male focusfuture family affect compare QMark Apostro quant money	-0.0116074	0.00832114	0.163652	no_depression
adj certain nonflu see male Authentic friend affiliation focusfuture	-0.00419261	0.00751505	0.577391	no_depression
home nonflu motion compare shehe affiliation focusfuture risk relig	-0.000561569	0.00734723	0.939136	no_depression
compare filler home certain Apostro focusfuture leisure social Exclam	-0.0110153	0.0078217	0.161428	no_depression
AllPunc certain family Apostro see social male Exclam interrog	0.00609507	0.0113033	0.590147	no_depression
see leisure social family percept Period home friend nonflu	0.00545222	0.00978853	0.578021	no_depression
Apostro quant affect home filler social friend male Authentic	-0.00400064	0.0101931	0.695324	no_depression
relig leisure QMark motion interrog focusfuture Exclam family social	-0.00424545	0.00896983	0.636377	no_depression
Exclam affiliation motion ingest focuspast Period money quant home	-0.000441242	0.00791715	0.955578	no_depression
ingest certain QMark social leisure family quant affect money	-0.0175637	0.00844998	0.0385606	no_depression
adj Period compare AllPunc hear ingest affiliation percept shehe	-0.00142479	0.0115439	0.901819	no_depression
affect home relig Period AllPunc risk percept money quant	0.0130455	0.00923537	0.158954	no_depression
motion male quant focuspast see nonflu risk compare certain	0.00101538	0.00709072	0.886245	no_depression
leisure ingest male hear money focuspast risk Exclam affect	-0.00329007	0.0076695	0.668256	no_depression
male affect family relig nonflu Apostro risk ingest quant	0.00271363	0.00788234	0.730811	no_depression
leisure QMark ingest adj relig nonflu quant male home	-0.00410265	0.00744666	0.582174	no_depression
hear risk motion affect filler Apostro leisure adj certain	-0.0120758	0.0103954	0.246513	no_depression
QMark focusfuture compare shehe money see percept home Authentic	0.00674618	0.00817189	0.409466	no_depression
leisure Period nonflu focuspast friend focusfuture ingest hear percept	-0.0187672	0.00885189	0.0345366	no_depression
motion AllPunc interrog money Exclam compare shehe filler quant	-0.0185077	0.0104428	0.078634	no_depression
filler shehe male hear adj affiliation family affect certain	0.0238642	0.0122446	0.0533875	no_depression
motion Apostro interrog Exclam see AllPunc family social risk	0.00075469	0.00950007	0.936738	no_depression
certain interrog relig leisure QMark shehe family see AllPunc	-0.00872355	0.00759174	0.251528	no_depression
ingest relig hear nonflu QMark filler Exclam focuspast affiliation	-0.00487576	0.00813842	0.550175	no_depression
Authentic filler affect certain money percept adj focusfuture compare	-0.00335333	0.0131309	0.798649	no_depression
affect compare Authentic Apostro family home certain motion quant	-0.00387364	0.00857741	0.651896	no_depression
risk filler QMark Period friend compare Authentic affiliation motion	-0.0140063	0.00868396	0.108067	no_depression
motion certain family relig Period affect friend compare leisure	-0.0150398	0.00842922	0.0750153	no_depression
social focuspast risk percept home motion money relig certain	-0.00223427	0.00590624	0.705527	no_depression
family relig certain affiliation AllPunc see home social percept	0.000624733	0.0100304	0.950383	no_depression
interrog relig focusfuture see ingest Apostro leisure hear male	-0.00751606	0.00785064	0.339193	no_depression
interrog see affiliation focuspast percept compare home adj family	-0.0079756	0.00936997	0.395398	no_depression
focusfuture male focuspast quant Apostro QMark affect Exclam AllPunc	0.00238411	0.0114889	0.835749	no_depression
see QMark leisure male shehe motion Authentic affect family	-0.00360326	0.00930771	0.698941	no_depression
AllPunc money certain leisure motion compare percept adj shehe	-0.0200667	0.00907776	0.0278386	no_depression
compare QMark home risk interrog shehe hear leisure see	-0.00899994	0.00790391	0.255797	no_depression
male AllPunc Authentic focusfuture compare nonflu affiliation family Exclam	-0.0035388	0.00984479	0.71942	no_depression
interrog money affect shehe hear leisure AllPunc affiliation motion	-0.00280196	0.00858088	0.744249	no_depression
risk QMark percept affiliation filler family hear social nonflu	-0.00293299	0.0120779	0.808511	no_depression
relig AllPunc affiliation risk compare filler focusfuture interrog Exclam	-0.0121943	0.0101802	0.233179	no_depression
quant relig friend QMark home Exclam certain risk affiliation	-0.0114167	0.00801798	0.155642	no_depression
certain social relig adj affect Exclam Period AllPunc QMark	0.0125583	0.0233183	0.590614	no_depression
percept nonflu hear adj shehe risk QMark male social	-0.0135225	0.00980219	0.168902	no_depression
friend leisure home nonflu ingest quant certain AllPunc interrog	0.00728807	0.00830239	0.380892	no_depression
certain Authentic see leisure nonflu AllPunc social male affiliation	-0.0211602	0.00947454	0.0263494	no_depression
Period AllPunc home percept Apostro social money certain quant	0.0222447	0.0127394	0.0818493	no_depression
leisure percept interrog compare male certain motion Authentic affect	0.00629705	0.00959422	0.51207	no_depression
nonflu see shehe Apostro compare focuspast adj percept risk	-0.0134632	0.0100233	0.180357	no_depression
ingest see adj affiliation male friend AllPunc shehe focuspast	-0.00637096	0.00937036	0.497097	no_depression
nonflu Authentic filler certain QMark Apostro leisure affect quant	-0.00552735	0.00985837	0.57554	no_depression
QMark focusfuture motion family hear leisure male interrog percept	-0.0068651	0.00878283	0.435048	no_depression
interrog home Authentic male adj quant QMark focusfuture shehe	0.00250237	0.00913074	0.784234	no_depression
focuspast shehe family see nonflu risk AllPunc money affiliation	0.00869497	0.00856918	0.311184	no_depression
relig percept motion Exclam affiliation focuspast Period friend focusfuture	-0.0154921	0.0076058	0.0426457	no_depression
risk interrog motion compare affiliation focuspast nonflu affect Authentic	0.00464599	0.00889313	0.601628	no_depression
filler affiliation percept see money Authentic family hear QMark	-0.0188695	0.0146091	0.197729	no_depression
home AllPunc shehe adj Authentic compare focusfuture focuspast QMark	-0.00490421	0.00981637	0.617578	no_depression
social AllPunc ingest focuspast compare hear Period quant percept	0.00720319	0.010242	0.482419	no_depression
relig focusfuture risk hear shehe friend nonflu male percept	-0.0130869	0.0107411	0.224222	no_depression
home interrog compare certain focuspast focusfuture adj quant filler	-0.00252531	0.0106644	0.813193	no_depression
quant Apostro Exclam affiliation risk see affect male social	-0.0116994	0.00978615	0.232816	no_depression
QMark risk quant see Apostro Exclam ingest nonflu affiliation	-0.00840645	0.00719168	0.243471	no_depression
leisure money social ingest Period certain AllPunc focusfuture affiliation	-0.0105416	0.0106017	0.320848	no_depression
certain compare shehe QMark focuspast affiliation adj Apostro affect	-0.0165684	0.00959251	0.0851289	no_depression
QMark home interrog focusfuture affect quant social AllPunc filler	0.00963054	0.010158	0.344855	no_depression
interrog home AllPunc risk shehe Period Authentic adj filler	-0.0154542	0.0114642	0.179945	no_depression
percept see Exclam hear certain social AllPunc affect friend	0.00849112	0.0143609	0.554809	no_depression
QMark affect AllPunc hear interrog leisure ingest male certain	-0.00496819	0.00847701	0.558081	no_depression
Authentic ingest AllPunc quant friend relig family affect risk	-0.00264779	0.00598747	0.658679	no_depression
leisure Period hear shehe percept filler risk relig compare	-0.00799948	0.00913316	0.382721	no_depression
quant relig money social motion AllPunc shehe friend filler	-0.00314336	0.00893229	0.725224	no_depression
affiliation home leisure focusfuture male money filler Apostro adj	-0.00599337	0.0093255	0.521571	no_depression
adj interrog certain motion QMark male see Period social	-0.000884803	0.00961145	0.926713	no_depression
friend affect money AllPunc shehe QMark see relig focusfuture	-0.0117785	0.00860232	0.171571	no_depression
social focusfuture ingest Exclam interrog Apostro Authentic see nonflu	-0.00045212	0.00866676	0.958418	no_depression
focusfuture AllPunc relig nonflu certain friend Exclam shehe filler	-0.0171348	0.0102811	0.0979655	no_depression
home affiliation ingest certain see nonflu focuspast relig Authentic	0.00444976	0.007033	0.527266	no_depression
filler percept AllPunc see friend certain nonflu motion Exclam	-0.0107311	0.0130686	0.412386	no_depression
focusfuture percept leisure social adj see affect home Period	-0.00563242	0.0100787	0.576693	no_depression
friend motion ingest Period filler percept focusfuture quant social	-0.00828742	0.00963613	0.391286	no_depression
affiliation friend hear money shehe social focusfuture QMark risk	0.000167079	0.00951376	0.986001	no_depression
male friend AllPunc focusfuture relig money shehe motion Period	-0.000155437	0.0110788	0.988816	no_depression
affiliation filler social focuspast AllPunc affect compare percept hear	-0.00617669	0.0125621	0.623711	no_depression
money Apostro QMark relig shehe Period see affiliation social	-0.0103876	0.00822119	0.207469	no_depression
focuspast Apostro compare risk focusfuture AllPunc percept Period quant	0.00809861	0.012497	0.517435	no_depression
Exclam leisure affect money male filler quant Authentic focusfuture	0.00208097	0.00844251	0.805517	no_depression
quant adj hear affiliation risk Apostro home motion compare	-0.00444192	0.00846355	0.600112	no_depression
quant Period affiliation hear relig money family AllPunc motion	0.00465466	0.00908686	0.608902	no_depression
male hear interrog risk focuspast affiliation QMark see Apostro	-0.00602398	0.00690458	0.383677	no_depression
see male percept friend nonflu affect hear filler Period	0.00143686	0.0159383	0.928242	no_depression
Authentic male compare hear relig affect home AllPunc Exclam	-0.00571314	0.0095077	0.548201	no_depression
leisure Apostro adj ingest filler hear social AllPunc affect	0.00493863	0.0113592	0.664117	no_depression
Period motion hear money social focusfuture shehe leisure compare	0.0113763	0.00865742	0.18984	no_depression
filler compare percept see affiliation money family male affect	0.00657949	0.0120424	0.58575	no_depression
Period social see nonflu ingest affect compare focusfuture Authentic	0.00442941	0.00801419	0.580953	no_depression
male see focuspast affiliation home money hear shehe focusfuture	-0.00436314	0.00872065	0.617235	no_depression
leisure Exclam focusfuture Authentic Period percept focuspast male see	-0.0107825	0.0079066	0.173665	no_depression
affect percept see certain money adj focusfuture friend risk	0.00412955	0.0100809	0.682379	no_depression
relig money social nonflu focusfuture affiliation Authentic filler risk	-0.00117881	0.0102114	0.908272	no_depression
money relig filler focusfuture focuspast family social hear motion	-0.00903619	0.00969125	0.352816	no_depression
see family friend certain focusfuture motion AllPunc Exclam affiliation	-0.00887086	0.00894978	0.322441	no_depression
see ingest AllPunc focuspast Exclam risk Apostro friend percept	-0.00591084	0.00950248	0.534416	no_depression
family filler AllPunc social affiliation male friend leisure compare	-0.00715838	0.0135932	0.599328	no_depression
risk nonflu social friend Period AllPunc relig quant see	-0.00684085	0.00946664	0.470579	no_depression
male friend relig money affect nonflu home quant family	-0.00136607	0.00864523	0.874577	no_depression
Exclam interrog QMark nonflu ingest home percept affect family	-0.0055774	0.00951531	0.558306	no_depression
Authentic see motion Exclam social family Period filler focuspast	-0.0014523	0.0109712	0.894887	no_depression
friend Period AllPunc social relig ingest adj risk male	-0.0187647	0.0100696	0.0630018	no_depression
relig friend Apostro focuspast filler affect Exclam interrog quant	-0.0171977	0.00816508	0.0362478	no_depression
certain focuspast risk shehe adj focusfuture filler Apostro affiliation	-0.018029	0.00935638	0.0560452	no_depression
male certain AllPunc nonflu QMark Authentic affiliation money focusfuture	-0.00772264	0.00877307	0.379527	no_depression
ingest focuspast affect Authentic percept money home motion certain	0.00246912	0.00790014	0.754859	no_depression
Period motion AllPunc certain male percept Authentic friend affiliation	-0.0241223	0.00930473	0.00999315	no_depression
money nonflu social QMark certain see motion shehe Authentic	-0.00828103	0.00893124	0.354313	no_depression
leisure Authentic Exclam affect social motion QMark quant filler	-0.0331503	0.0109714	0.00300853	no_depression
affect compare shehe AllPunc adj leisure money filler motion	0.0173654	0.0121849	0.156385	no_depression
social percept Exclam Authentic nonflu home focuspast relig adj	-0.00354929	0.0079999	0.657675	no_depression
affect shehe quant interrog focuspast see certain home leisure	0.0120719	0.00825444	0.144691	no_depression
certain focusfuture quant family adj affiliation motion Period filler	-0.0187658	0.0113651	0.101068	no_depression
ingest risk interrog filler focusfuture money motion focuspast see	-0.00306359	0.00839763	0.715571	no_depression
leisure shehe male adj interrog compare see Exclam filler	0.0123652	0.0120619	0.307107	no_depression
leisure compare focuspast adj shehe Period motion affiliation relig	-0.00187317	0.00879984	0.831591	no_depression
nonflu quant money male affiliation Period family affect hear	0.00036618	0.00923051	0.968387	no_depression
motion adj Exclam quant interrog Authentic leisure home social	-0.0054577	0.0070736	0.441005	no_depression
affiliation see relig focuspast affect Apostro focusfuture filler Exclam	-0.0126984	0.00896699	0.159137	no_depression
family affiliation percept friend motion affect filler quant relig	-0.0288941	0.0111124	0.0104193	no_depression
affect filler home nonflu risk AllPunc ingest focuspast certain	0.00307029	0.00896217	0.732221	no_depression
home motion affiliation percept certain nonflu adj family social	-0.00920361	0.00994116	0.355414	no_depression
money AllPunc interrog Period risk relig certain see motion	0.0038514	0.00835933	0.645355	no_depression
nonflu family hear relig home see AllPunc Exclam quant	-0.0144031	0.00837868	0.0868892	no_depression
risk male interrog nonflu Exclam compare motion leisure Authentic	0.00150689	0.00728066	0.836191	no_depression
see certain leisure focusfuture shehe filler Exclam interrog Period	0.00326143	0.00991978	0.74282	no_depression
filler shehe ingest leisure motion focuspast relig friend compare	-0.00240632	0.0086028	0.780146	no_depression
nonflu adj see motion risk social compare affiliation family	0.0036385	0.0107868	0.736148	no_depression
shehe AllPunc Period ingest QMark male compare social leisure	-0.00701466	0.0147083	0.633768	no_depression
focusfuture nonflu compare Authentic see affect quant AllPunc home	0.00706629	0.00878016	0.421681	no_depression
affect family Authentic social adj compare motion ingest hear	0.00755573	0.0105781	0.475628	no_depression
focuspast male affiliation interrog Exclam motion nonflu quant Authentic	0.000353829	0.00738511	0.961823	no_depression
quant affiliation focuspast hear social QMark family Exclam compare	-0.0091908	0.0101513	0.365699	no_depression
see QMark social Authentic ingest AllPunc compare affect interrog	0.0104868	0.00915995	0.253181	no_depression
hear focusfuture male nonflu quant percept adj affect AllPunc	-0.00933563	0.0101667	0.35934	no_depression
hear friend certain nonflu quant Exclam QMark percept risk	-0.00260594	0.00856826	0.761267	no_depression
hear family compare Exclam social friend focusfuture ingest interrog	0.0023708	0.00712431	0.739444	no_depression
interrog friend focuspast hear ingest leisure certain family see	0.00431833	0.00677884	0.524398	no_depression
home quant family affect compare shehe focusfuture AllPunc money	0.0103378	0.00789645	0.191588	no_depression
Apostro relig male risk see certain nonflu Period adj	-0.00911792	0.00875403	0.29861	no_depression
Apostro percept shehe hear friend Period Exclam QMark focuspast	-0.0183841	0.00847954	0.0309834	no_depression
leisure ingest focuspast nonflu motion certain Authentic risk focusfuture	0.00984662	0.00735176	0.181616	no_depression
money Apostro home adj family Period leisure relig focuspast	0.000380727	0.00811648	0.962622	no_depression
see Apostro money affect hear affiliation certain motion nonflu	-0.00508242	0.00700685	0.468907	no_depression
interrog home affiliation shehe see Authentic nonflu leisure friend	-0.00130759	0.00775298	0.866202	no_depression
motion see friend nonflu focuspast adj compare Authentic focusfuture	-0.0026458	0.00870512	0.761426	no_depression
see interrog focusfuture friend motion compare certain Period hear	-0.00619907	0.0082881	0.455085	no_depression
shehe ingest focuspast money relig percept filler family adj	-0.00302678	0.00895527	0.735672	no_depression
motion male focuspast see Exclam friend interrog QMark AllPunc	-0.0108118	0.0102524	0.292524	no_depression
interrog family adj see relig focuspast Apostro hear AllPunc	-0.00812375	0.00761883	0.287218	no_depression
hear quant interrog money Apostro male percept nonflu affiliation	0.000540661	0.00799883	0.946164	no_depression
family social friend focuspast compare AllPunc interrog adj Apostro	-0.00195183	0.00910509	0.830415	no_depression
affiliation money interrog compare AllPunc social affect leisure home	0.0101781	0.00996541	0.307925	no_depression
adj social AllPunc see ingest focuspast risk Period interrog	-0.00444132	0.00942366	0.63777	no_depression
motion AllPunc interrog nonflu certain Period Authentic leisure hear	-0.00475728	0.00906286	0.600085	no_depression
affect AllPunc focusfuture hear certain money shehe Exclam family	0.002381	0.00823301	0.772637	no_depression
leisure family hear interrog adj filler relig focusfuture motion	-0.0154313	0.00804618	0.0563381	no_depression
family risk home interrog affect Exclam percept leisure money	0.00874182	0.00785949	0.266578	no_depression
social leisure filler QMark relig shehe interrog AllPunc affect	-0.0167446	0.0102419	0.103406	no_depression
focusfuture QMark family social money certain male leisure shehe	0.00490561	0.00950057	0.606016	no_depression
certain hear friend Authentic leisure family Period AllPunc money	-0.00526823	0.00869219	0.544732	no_depression
focuspast hear ingest interrog QMark nonflu male relig affiliation	-0.00398943	0.00717637	0.578757	no_depression
percept social certain AllPunc filler relig friend ingest money	-0.00392831	0.00790971	0.619909	no_depression
AllPunc focusfuture see leisure quant Apostro hear interrog friend	-0.00755737	0.00821782	0.358516	no_depression
social Authentic home leisure relig quant risk Exclam compare	-0.00121895	0.00825821	0.882764	no_depression
affiliation Period motion QMark affect ingest hear AllPunc certain	-0.00506131	0.0125752	0.687622	no_depression
adj interrog focusfuture Exclam money motion filler Period male	0.00429015	0.00959459	0.65549	no_depression
QMark filler interrog relig ingest AllPunc see male Exclam	-0.0108224	0.0118403	0.362384	no_depression
male friend focuspast money quant compare affect AllPunc shehe	-0.00149363	0.0103141	0.884956	no_depression
filler nonflu relig hear social Period adj interrog shehe	-0.00396993	0.00929893	0.670131	no_depression
Authentic see QMark certain leisure money interrog affiliation social	-0.0108471	0.00855875	0.206006	no_depression
affect QMark adj Exclam risk filler social money quant	-0.0153447	0.0114532	0.181593	no_depression
affiliation ingest focusfuture certain percept Apostro affect risk quant	0.00724059	0.00827024	0.381989	no_depression
money relig QMark home affiliation social focusfuture Exclam Period	-0.00860161	0.00846959	0.310746	no_depression
family see friend leisure filler interrog percept nonflu hear	-0.00681793	0.0142604	0.633021	no_depression
Period leisure AllPunc Apostro money motion hear Exclam see	0.0185104	0.0227176	0.415827	no_depression
QMark AllPunc motion friend risk social interrog adj Apostro	-0.014954	0.00909926	0.101344	no_depression
affect Exclam percept ingest home risk Apostro money certain	0.0113353	0.00915677	0.216784	no_depression
family adj focusfuture interrog AllPunc leisure filler focuspast Apostro	0.00741309	0.00884765	0.403605	no_depression
Exclam family filler interrog leisure relig hear compare QMark	-0.000565973	0.0088578	0.949151	no_depression
shehe interrog ingest focuspast filler relig motion family compare	-0.00868023	0.00750602	0.249593	no_depression
Period friend adj QMark leisure AllPunc focuspast ingest see	-0.0160236	0.0124626	0.199579	no_depression
hear male ingest focusfuture leisure family certain money shehe	0.00414042	0.00917176	0.652023	no_depression
friend interrog shehe AllPunc family risk Apostro ingest motion	-0.012671	0.00739532	0.0877244	no_depression
relig money ingest adj see filler percept shehe quant	-0.0157953	0.0116326	0.175804	no_depression
leisure family hear affect certain quant Period see home	-0.00868365	0.00915208	0.343548	no_depression
family money interrog compare percept focusfuture adj male affect	0.00147185	0.00908461	0.871406	no_depression
friend focuspast adj nonflu money risk percept compare see	-0.00905204	0.0094935	0.34124	no_depression
family Authentic risk motion Exclam social filler AllPunc leisure	-0.0145084	0.0129549	0.264766	no_depression
hear shehe percept social risk QMark family Authentic quant	-0.00202269	0.00964844	0.834097	no_depression
nonflu certain hear affiliation interrog male shehe quant QMark	0.0162491	0.0106032	0.126099	no_depression
relig affiliation Period hear Authentic money compare adj motion	0.00056873	0.00781819	0.942064	no_depression
Apostro family affect focuspast see AllPunc Period friend filler	0.00528984	0.0154603	0.732764	no_depression
nonflu home AllPunc affect compare money Apostro adj social	0.00469218	0.0108355	0.665198	no_depression
Period percept affect quant adj social ingest AllPunc see	0.0248119	0.012507	0.0481755	no_depression
hear risk Period certain male friend compare social quant	-0.0118251	0.00907328	0.193486	no_depression
affiliation interrog family compare ingest home filler leisure Exclam	0.000763815	0.0103046	0.941023	no_depression
percept QMark interrog AllPunc filler family risk see friend	0.00374331	0.0133161	0.779057	no_depression
money social ingest AllPunc Period adj filler risk focuspast	-0.0199514	0.0123424	0.108289	no_depression
compare male money relig percept risk Period home AllPunc	-0.00306297	0.00798247	0.701497	no_depression
relig Exclam focuspast ingest Authentic risk interrog Apostro see	-0.0109399	0.00694163	0.116165	no_depression
family focuspast filler see leisure Apostro compare adj risk	-0.0184584	0.0114673	0.109751	no_depression
Exclam social ingest see Apostro motion home hear quant	0.0010929	0.00632925	0.863032	no_depression
affiliation home leisure shehe friend nonflu Apostro certain quant	-0.000950589	0.00812781	0.906988	no_depression
percept affect certain quant interrog Period shehe adj Exclam	0.0141004	0.00909605	0.122184	no_depression
percept Exclam male social filler money nonflu Period quant	0.0164235	0.00938523	0.0814134	no_depression
focusfuture friend shehe QMark leisure Apostro motion AllPunc relig	-0.00493217	0.00905325	0.586145	no_depression
hear AllPunc focuspast focusfuture percept relig family leisure filler	-0.0156308	0.0101082	0.124452	no_depression
Apostro home friend motion certain shehe adj interrog compare	-0.00774467	0.00856938	0.366882	no_depression
interrog percept certain social compare focusfuture shehe see male	0.0166504	0.0114869	0.147771	no_depression
shehe focuspast Authentic money relig filler motion QMark AllPunc	0.00727738	0.0106243	0.494032	no_depression
quant Authentic filler risk affiliation Exclam focusfuture ingest interrog	-0.0105167	0.00691329	0.130515	no_depression
QMark Authentic AllPunc shehe interrog focusfuture home hear filler	0.0129603	0.00887081	0.14641	no_depression
leisure QMark quant male friend focuspast shehe adj AllPunc	-0.00747779	0.00921018	0.417518	no_depression
home focusfuture male QMark certain risk hear affect social	-0.0146846	0.00846963	0.0840254	no_depression
Period affiliation affect AllPunc Apostro ingest see filler home	0.00838096	0.0157779	0.596193	no_depression
filler leisure AllPunc money Authentic family focuspast male Period	0.00276856	0.0112985	0.806635	no_depression
Exclam focuspast certain money interrog affiliation ingest QMark nonflu	-0.00491618	0.00810569	0.544694	no_depression
nonflu focuspast quant percept friend QMark affect see Authentic	-0.00204301	0.00834532	0.806802	no_depression
risk interrog see social family affect ingest affiliation certain	-0.00534924	0.00970636	0.581984	no_depression
risk ingest Apostro motion friend nonflu affect interrog percept	-0.00137684	0.00745915	0.853698	no_depression
focuspast nonflu family Exclam home see certain affect AllPunc	0.00287405	0.0101212	0.776672	no_depression
AllPunc friend home percept affect compare Authentic Exclam leisure	-0.0118008	0.00955601	0.21788	no_depression
social Authentic hear percept nonflu adj family Period shehe	-0.00643785	0.00961481	0.503733	no_depression
social certain Period hear Authentic affiliation focuspast percept male	4.33e-06	0.0113816	0.999697	no_depression
Exclam see family shehe certain male focuspast affiliation Apostro	0.00455661	0.00932676	0.625528	no_depression
money, affiliation, certain, shehe, social, risk, filler, QMark, ingest	-0.0159323	0.0103504	0.12619	no_depression
friend, male, motion, hear, nonflu, leisure, affiliation, compare, social	-0.02075	0.0108335	0.0565397	no_depression
focusfuture, hear, filler, percept, shehe, male, adj, ingest, affect	8.09e-05	0.0123471	0.994781	no_depression
leisure, certain, percept, family, interrog, adj, Exclam, social, focuspast	-0.00156731	0.00787422	0.84237	no_depression
money, percept, leisure, certain, filler, ingest, hear, Authentic, quant	0.0090897	0.0107291	0.397733	no_depression
risk, shehe, family, ingest, filler, nonflu, Exclam, QMark, AllPunc	-0.00434923	0.0111761	0.697797	no_depression
focuspast, nonflu, AllPunc, affiliation, compare, Apostro, friend, relig, shehe	0.00872204	0.00820576	0.288835	no_depression
interrog, see, Exclam, Apostro, Authentic, affect, certain, percept, motion	-0.00241395	0.00781258	0.75755	no_depression
affect, friend, social, Apostro, see, interrog, filler, focuspast, risk	-0.014618	0.00911116	0.110978	no_depression
Period, affect, percept, affiliation, Apostro, quant, AllPunc, hear, male	0.0116562	0.014216	0.412882	no_depression
AllPunc, shehe, risk, leisure, home, Apostro, Authentic, hear, affect	0.00427833	0.007088	0.546384	no_depression
see, compare, male, relig, certain, nonflu, AllPunc, hear, Exclam	-0.00727298	0.00893883	0.41662	no_depression
AllPunc, Period, leisure, social, certain, ingest, Authentic, hear, affiliation	-0.00996046	0.00881483	0.259388	no_depression
family, certain, shehe, motion, friend, interrog, Period, percept, leisure	-0.00634173	0.00844332	0.4532	no_depression
Apostro, motion, social, focuspast, hear, friend, compare, money, percept	-0.0111115	0.0083116	0.182324	no_depression
family, money, certain, shehe, male, social, risk, ingest, relig	0.0144471	0.0100083	0.149539	no_depression
friend, AllPunc, Authentic, home, family, shehe, QMark, male, certain	0.00263461	0.00946877	0.781036	no_depression
interrog, leisure, family, shehe, Authentic, home, Apostro, affiliation, male	0.00608773	0.0106411	0.567518	no_depression
compare, adj, nonflu, quant, family, Apostro, QMark, relig, risk	-0.00339924	0.00921939	0.712525	no_depression
leisure, shehe, interrog, quant, affiliation, focusfuture, Apostro, motion, Authentic	0.0058609	0.00760145	0.441298	no_depression
nonflu, percept, QMark, shehe, adj, certain, risk, motion, affect	-0.00615479	0.00940951	0.51366	no_depression
home, focusfuture, family, Apostro, Authentic, compare, money, relig, certain	0.000129961	0.00650485	0.984075	no_depression
focuspast, social, AllPunc, money, percept, relig, quant, see, hear	0.00700793	0.0119363	0.557406	no_depression
nonflu, percept, Authentic, QMark, social, affiliation, leisure, friend, Exclam	-0.0187028	0.0092725	0.044726	no_depression
compare, adj, nonflu, focuspast, money, risk, ingest, leisure, home	0.00569223	0.0100962	0.573179	no_depression
friend, adj, home, risk, focuspast, money, motion, focusfuture, Apostro	0.00041707	0.00725941	0.954226	no_depression
male, Authentic, focuspast, friend, affiliation, Exclam, filler, risk, relig	-0.0301618	0.00943542	0.00174859	no_depression
hear, Authentic, affect, Exclam, adj, quant, shehe, focuspast, compare	0.0133528	0.010182	0.190751	no_depression
family, percept, motion, ingest, affect, interrog, home, shehe, certain	0.00934318	0.00717062	0.193195	no_depression
Authentic, adj, certain, focuspast, affiliation, risk, nonflu, social, shehe	-0.00325352	0.00919274	0.723685	no_depression
friend, quant, shehe, family, focuspast, adj, home, filler, money	-0.00352054	0.00914115	0.700491	no_depression
adj, relig, focusfuture, family, money, hear, motion, social, Period	-0.000851226	0.008021	0.915562	no_depression
home, Apostro, relig, Authentic, quant, focusfuture, nonflu, percept, affect	0.00486985	0.00714311	0.496031	no_depression
interrog, focusfuture, social, leisure, male, AllPunc, hear, quant, QMark	-0.00184271	0.00902423	0.838281	no_depression
home, Authentic, percept, adj, relig, interrog, risk, ingest, certain	0.00346083	0.00642928	0.590833	no_depression
percept, AllPunc, family, social, money, focusfuture, leisure, Period, certain	-0.0166039	0.00932533	0.0760241	no_depression
see, risk, relig, Authentic, nonflu, Exclam, AllPunc, money, QMark	0.000340766	0.00934946	0.970955	no_depression
relig, certain, affect, filler, QMark, leisure, focuspast, Exclam, risk	-0.0203346	0.00888937	0.0237465	no_depression
focuspast, social, friend, nonflu, interrog, hear, quant, Exclam, affiliation	-0.0022594	0.00926798	0.807589	no_depression
money, AllPunc, motion, Authentic, ingest, social, adj, nonflu, Exclam	-0.00420726	0.00919729	0.647732	no_depression
ingest, filler, money, Period, friend, percept, Authentic, nonflu, adj	-0.00584326	0.00844995	0.489919	no_depression
focuspast, ingest, relig, filler, AllPunc, hear, Period, interrog, friend	-0.0149902	0.0111452	0.180993	no_depression
focusfuture, social, adj, quant, certain, AllPunc, interrog, male, nonflu	0.00731937	0.0103336	0.479379	no_depression
Authentic, Exclam, interrog, focusfuture, see, ingest, shehe, adj, hear	0.00140632	0.00750213	0.851434	no_depression
friend, AllPunc, Authentic, focuspast, risk, male, shehe, percept, filler	-0.0111866	0.0116448	0.338431	no_depression
hear, focusfuture, leisure, affect, AllPunc, Period, adj, friend, male	-0.0226279	0.00988246	0.0224388	no_depression
see, percept, affiliation, leisure, quant, shehe, ingest, focuspast, affect	0.0072361	0.00855926	0.398558	no_depression
affect, friend, filler, affiliation, see, quant, compare, nonflu, adj	-0.00932668	0.0131058	0.477927	no_depression
leisure, focusfuture, ingest, risk, certain, affiliation, adj, affect, nonflu	0.00168242	0.00936351	0.857485	no_depression
focuspast, Period, filler, motion, compare, money, Exclam, Authentic, male	0.00987614	0.00890757	0.269485	no_depression
Period, interrog, see, nonflu, ingest, focusfuture, male, filler, hear	-0.00606982	0.00833746	0.467315	no_depression
quant, filler, Exclam, Authentic, friend, Apostro, money, male, motion	-0.0204687	0.0103454	0.0499081	no_depression
focusfuture, Period, home, nonflu, certain, risk, quant, Apostro, see	0.00161984	0.00802516	0.840198	no_depression
compare, quant, leisure, Apostro, Exclam, shehe, QMark, adj, affect	-0.00750672	0.0103445	0.46837	no_depression
social, affiliation, Period, quant, nonflu, risk, focuspast, relig, motion	-0.00747373	0.00782954	0.340711	no_depression
motion, shehe, filler, focusfuture, Authentic, Apostro, social, QMark, ingest	0.00340745	0.0087372	0.697163	no_depression
leisure, QMark, quant, AllPunc, ingest, adj, certain, male, compare	-0.0133707	0.010309	0.195636	no_depression
relig, focusfuture, percept, interrog, friend, Exclam, risk, affect, compare	0.00651672	0.00735068	0.375767	no_depression
shehe, risk, affect, affiliation, Authentic, home, percept, motion, family	0.00756076	0.00866794	0.383491	no_depression
AllPunc, focusfuture, male, affect, social, friend, filler, relig, certain	-0.00457637	0.0113408	0.687251	no_depression
hear, money, compare, see, affect, Exclam, Apostro, motion, social	0.00747155	0.00846933	0.378398	no_depression
Authentic, home, QMark, money, interrog, certain, hear, percept, friend	-0.00651607	0.00860112	0.449351	no_depression
Exclam, quant, male, motion, filler, friend, interrog, social, Period	-0.00291303	0.0109936	0.791256	no_depression
Apostro, risk, certain, money, social, nonflu, focusfuture, adj, compare	0.000659406	0.00894544	0.941294	no_depression
Period, affiliation, compare, social, ingest, affect, certain, focuspast, AllPunc	-0.011956	0.00943635	0.206134	no_depression
money, friend, Period, nonflu, focuspast, home, focusfuture, male, interrog	0.00258925	0.00800028	0.746473	no_depression
adj, money, compare, shehe, affect, social, Apostro, friend, hear	-0.00142059	0.0099539	0.886612	no_depression
focusfuture, percept, male, shehe, money, affiliation, see, Period, relig	-0.00240137	0.00986774	0.807903	no_depression
compare, family, friend, filler, focuspast, Authentic, certain, nonflu, affect	-0.00960121	0.00823825	0.246026	no_depression
AllPunc, relig, motion, percept, focusfuture, QMark, money, male, social	-0.0149093	0.00901327	0.0992015	no_depression
hear, affiliation, focuspast, quant, percept, leisure, home, friend, male	-0.00164685	0.00888534	0.853091	no_depression
Exclam, compare, Period, friend, ingest, shehe, hear, affiliation, Authentic	-0.00569608	0.00740199	0.44221	no_depression
affiliation, friend, focuspast, home, leisure, Period, relig, Exclam, family	-0.0139429	0.0092598	0.133314	no_depression
filler, nonflu, see, Period, certain, relig, AllPunc, focusfuture, percept	0.0321134	0.0148664	0.0325864	no_depression
social, home, family, hear, interrog, motion, friend, certain, ingest	0.00438562	0.00863775	0.611877	no_depression
Period, friend, nonflu, affect, Authentic, relig, interrog, Apostro, ingest	0.00850472	0.00692366	0.220495	no_depression
QMark, quant, shehe, nonflu, Apostro, see, Exclam, social, adj	-0.0123945	0.00761796	0.104948	no_depression
hear, certain, AllPunc, quant, friend, percept, family, risk, filler	-0.0168827	0.0108446	0.121888	no_depression
ingest, money, filler, motion, compare, Exclam, AllPunc, percept, certain	-0.0107387	0.010315	0.299708	no_depression
social, AllPunc, Exclam, QMark, home, Period, filler, compare, Authentic	0.00830795	0.0296709	0.779907	no_depression
see, certain, affect, money, compare, hear, home, percept, social	0.0219571	0.0130703	0.0936068	no_depression
focuspast, money, Apostro, friend, compare, affiliation, certain, male, Period	-0.00733729	0.00782761	0.349355	no_depression
affiliation, family, Period, interrog, affect, risk, AllPunc, relig, see	-0.00336986	0.00979216	0.731007	no_depression
quant, male, risk, hear, adj, affiliation, Apostro, relig, interrog	-0.00160185	0.00723587	0.824962	no_depression
compare, filler, affiliation, risk, AllPunc, focusfuture, nonflu, certain, money	-0.0039141	0.00773177	0.613547	no_depression
AllPunc, motion, interrog, shehe, ingest, certain, Authentic, QMark, compare	0.00578447	0.00895567	0.518631	no_depression
certain, leisure, Exclam, Apostro, male, compare, filler, shehe, focuspast	-0.0177766	0.0115653	0.126615	no_depression
adj, affect, relig, AllPunc, percept, nonflu, Apostro, focuspast, Exclam	0.0084726	0.0116483	0.467683	no_depression
percept, motion, Period, Exclam, filler, Apostro, shehe, interrog, male	0.000851494	0.0114112	0.940627	no_depression
Apostro, ingest, filler, AllPunc, family, compare, leisure, relig, Exclam	-0.0132602	0.0116228	0.256038	no_depression
motion, focuspast, filler, ingest, certain, AllPunc, Authentic, Exclam, shehe	-0.0146385	0.0099547	0.143773	no_depression
adj, ingest, focuspast, male, friend, Period, interrog, family, focusfuture	0.00788283	0.00721991	0.27544	no_depression
leisure, social, Exclam, QMark, friend, Period, affect, quant, filler	-0.0168997	0.0105804	0.11254	no_depression
certain, compare, shehe, focuspast, QMark, home, quant, filler, risk	-0.0076609	0.01012	0.450428	no_depression
compare, QMark, affect, friend, social, nonflu, male, Apostro, ingest	-0.0186331	0.00921466	0.0441647	no_depression
friend, social, money, quant, compare, Apostro, see, motion, Exclam	0.00187041	0.0076124	0.806087	no_depression
male, Apostro, money, family, home, social, see, certain, interrog	0.00540256	0.00900595	0.54886	no_depression
affect, focusfuture, motion, compare, risk, friend, focuspast, QMark, adj	-0.00532655	0.010261	0.60408	no_depression
social, risk, AllPunc, adj, interrog, percept, quant, friend, money	-0.00501177	0.00830967	0.546908	no_depression
adj, affiliation, QMark, home, money, filler, Authentic, affect, friend	-0.00951562	0.0109829	0.387882	no_depression
affect, motion, Apostro, social, percept, see, quant, Period, shehe	0.00257337	0.00871536	0.767993	no_depression
friend, affiliation, leisure, shehe, hear, Authentic, male, Apostro, Exclam	-0.0160022	0.0104661	0.127364	no_depression
motion, filler, male, Apostro, certain, adj, Authentic, social, risk	-0.0124672	0.00971064	0.201422	no_depression
focuspast, relig, percept, home, Period, leisure, risk, AllPunc, affect	0.00201568	0.00906752	0.82418	no_depression
filler, AllPunc, shehe, affect, Authentic, adj, QMark, hear, risk	0.00459445	0.0103036	0.656365	no_depression
shehe, affect, hear, social, home, relig, leisure, focuspast, certain	-0.0110789	0.00805003	0.169945	no_depression
affect, family, Exclam, AllPunc, money, Apostro, Authentic, leisure, ingest	0.0046638	0.00852193	0.58463	no_depression
ingest, relig, hear, percept, motion, affiliation, AllPunc, Period, male	-0.00872663	0.00968731	0.368127	no_depression
certain, shehe, motion, Apostro, nonflu, QMark, friend, family, risk	-0.0070137	0.00618253	0.257674	no_depression
compare, interrog, affect, hear, home, ingest, Exclam, Period, percept	0.00550271	0.0089925	0.541087	no_depression
ingest, adj, compare, shehe, focuspast, QMark, nonflu, home, certain	0.00430381	0.0091747	0.639402	no_depression
risk, interrog, AllPunc, compare, see, focuspast, certain, social, focusfuture	0.000850456	0.00770716	0.912206	no_depression
affiliation, Authentic, percept, ingest, focusfuture, focuspast, QMark, see, nonflu	-0.00493423	0.00858076	0.565754	no_depression
Authentic, interrog, family, AllPunc, Exclam, see, relig, motion, friend	-0.0127475	0.00882639	0.149803	no_depression
Exclam, hear, home, filler, money, friend, adj, focuspast, relig	-0.00454251	0.00921241	0.622798	no_depression
ingest, see, Period, money, risk, Apostro, focuspast, filler, Exclam	-0.0101257	0.00770413	0.190965	no_depression
focuspast, Exclam, AllPunc, compare, home, Authentic, leisure, family, ingest	-0.010271	0.00866793	0.237061	no_depression
Authentic, interrog, Apostro, percept, family, male, money, filler, certain	-0.00278727	0.00797888	0.727402	no_depression
quant, money, home, Apostro, focusfuture, ingest, affiliation, nonflu, certain	-0.00137406	0.00809364	0.865333	no_depression
nonflu, focuspast, motion, interrog, compare, money, QMark, shehe, AllPunc	-0.00211468	0.00927319	0.819799	no_depression
interrog, risk, ingest, affect, relig, motion, family, compare, home	0.00491311	0.00708383	0.488574	no_depression
affect, leisure, Period, family, compare, Apostro, interrog, nonflu, focuspast	0.00764137	0.00848855	0.368497	no_depression
hear, friend, filler, certain, focuspast, Exclam, male, see, shehe	-0.0120376	0.0106988	0.262571	no_depression
Authentic, quant, focusfuture, male, filler, affect, leisure, hear, percept	-0.00927885	0.00953521	0.332194	no_depression
adj, quant, percept, shehe, money, leisure, AllPunc, ingest, affiliation	-0.00519354	0.00785621	0.509075	no_depression
Exclam, interrog, affiliation, leisure, certain, male, Apostro, AllPunc, affect	-0.00375418	0.0103796	0.717834	no_depression
risk, home, AllPunc, relig, certain, shehe, percept, family, ingest	-0.0029594	0.00742838	0.690664	no_depression
nonflu, Authentic, adj, Apostro, QMark, affiliation, family, Period, home	0.011204	0.00860164	0.193411	no_depression
quant, social, money, see, risk, QMark, Apostro, affect, Authentic	0.00249224	0.00787866	0.751971	no_depression
hear, shehe, friend, Apostro, money, relig, focusfuture, QMark, nonflu	0.00606755	0.0086354	0.48293	no_depression
affect, nonflu, Authentic, see, relig, focusfuture, AllPunc, family, Exclam	-0.000120968	0.0101082	0.990461	no_depression
quant, social, ingest, filler, AllPunc, Period, nonflu, relig, home	-0.00586802	0.011303	0.604542	no_depression
see, compare, affiliation, friend, nonflu, ingest, shehe, home, focusfuture	-0.00720977	0.00764054	0.346283	no_depression
focusfuture, certain, affiliation, percept, filler, Period, interrog, leisure, AllPunc	0.010936	0.012038	0.365224	no_depression
male, risk, Authentic, AllPunc, hear, adj, ingest, money, see	-0.0035329	0.00657383	0.591396	no_depression
see, friend, Apostro, affiliation, nonflu, Period, money, filler, hear	0.000656221	0.00903166	0.942187	no_depression
focusfuture, interrog, quant, money, home, see, nonflu, motion, hear	0.00839618	0.00746178	0.261108	no_depression
Exclam, quant, percept, relig, leisure, Period, interrog, Apostro, see	-0.00326216	0.00910058	0.720278	no_depression
nonflu, relig, percept, QMark, male, certain, money, compare, motion	0.00158957	0.00695517	0.819409	no_depression
Period, leisure, affiliation, friend, social, AllPunc, male, risk, motion	-0.020498	0.0118738	0.0853215	no_depression
focuspast, hear, risk, interrog, leisure, filler, relig, Apostro, male	-0.0133697	0.00769786	0.085078	no_depression
affect, percept, money, focuspast, focusfuture, Exclam, relig, home, nonflu	0.00114018	0.00786464	0.884849	no_depression
see, motion, Exclam, home, certain, money, focusfuture, focuspast, adj	-0.0081089	0.00914696	0.375769	no_depression
hear, family, money, Exclam, relig, risk, shehe, compare, QMark	0.0042304	0.00673411	0.530409	no_depression
Exclam, home, shehe, social, see, focusfuture, friend, Period, Apostro	0.000547124	0.00896821	0.951378	no_depression
male, hear, shehe, motion, Period, friend, filler, interrog, nonflu	-0.009676	0.0108433	0.373825	no_depression
certain, AllPunc, QMark, Authentic, hear, Apostro, home, quant, focusfuture	0.00214013	0.008463	0.800542	no_depression
nonflu, Exclam, money, see, adj, shehe, Apostro, percept, focuspast	-0.0118856	0.00893853	0.184753	no_depression
Period, adj, Apostro, Authentic, affiliation, interrog, focusfuture, ingest, motion	0.0132241	0.00687693	0.0554509	no_depression
percept, relig, certain, AllPunc, focusfuture, risk, affect, filler, Authentic	-0.0194469	0.00843559	0.0229608	no_depression
percept, shehe, QMark, leisure, family, relig, nonflu, affect, money	-0.00249642	0.00741469	0.736515	no_depression
percept, home, Authentic, money, family, interrog, focuspast, focusfuture, Period	-0.000850302	0.00640061	0.894415	no_depression
hear, friend, Apostro, ingest, interrog, home, Period, QMark, focusfuture	-0.000853529	0.00782614	0.913199	no_depression
compare, family, home, affect, motion, leisure, certain, nonflu, ingest	0.0102131	0.00974716	0.295731	no_depression
relig, shehe, family, quant, friend, AllPunc, motion, leisure, social	-0.00599651	0.00788271	0.447477	no_depression
shehe, focusfuture, compare, risk, relig, friend, ingest, AllPunc, Apostro	-0.00330196	0.00756531	0.66284	no_depression
male, focuspast, Period, hear, motion, affect, home, leisure, Apostro	-0.00329672	0.00729352	0.651603	no_depression
home, filler, AllPunc, motion, adj, percept, social, QMark, compare	-0.0159436	0.0101691	0.119374	no_depression
family, AllPunc, focuspast, home, male, certain, leisure, social, risk	-0.000322478	0.00818036	0.968583	no_depression
focusfuture, Authentic, percept, family, shehe, home, risk, filler, money	0.0109715	0.00721907	0.131022	no_depression
QMark, quant, focuspast, affiliation, risk, home, ingest, certain, Exclam	-0.00351747	0.00836847	0.674432	no_depression
shehe, friend, nonflu, male, motion, quant, relig, home, Exclam	0.00328915	0.00907865	0.717441	no_depression
hear, social, shehe, see, AllPunc, affiliation, family, adj, Exclam	-0.00743611	0.0116377	0.523371	no_depression
percept, adj, ingest, Authentic, hear, filler, home, interrog, money	0.000946488	0.0107217	0.929732	no_depression
percept, ingest, family, Authentic, social, friend, Exclam, shehe, filler	0.00651172	0.00964317	0.500665	no_depression
risk, focusfuture, nonflu, certain, friend, filler, affect, AllPunc, social	-0.0051589	0.009443	0.585767	no_depression
relig, family, motion, home, money, affect, Apostro, Exclam, Period	0.00643144	0.00819494	0.433285	no_depression
male, risk, affect, see, QMark, Exclam, focuspast, certain, motion	-0.00861623	0.00842303	0.307188	no_depression
compare, filler, interrog, quant, adj, shehe, money, relig, family	-0.0024387	0.00931369	0.793853	no_depression
filler, percept, home, QMark, ingest, male, focuspast, social, leisure	-0.0198651	0.011166	0.0775232	no_depression
affect, Apostro, quant, focuspast, Exclam, filler, adj, motion, male	-0.0129526	0.0103929	0.214783	no_depression
AllPunc, QMark, Period, risk, hear, nonflu, Authentic, family, Apostro	0.0303013	0.0182998	0.0989848	no_depression
Exclam, certain, Period, affiliation, filler, friend, Apostro, see, male	-0.00317605	0.0108382	0.769939	no_depression
family, percept, Exclam, money, friend, motion, affiliation, social, shehe	-0.00606654	0.0103267	0.557369	no_depression
Exclam, adj, male, affiliation, Apostro, Period, quant, see, focuspast	0.00144673	0.0075211	0.847599	no_depression
risk, money, hear, focuspast, compare, QMark, motion, Authentic, affect	0.00641269	0.00648871	0.323856	no_depression
focuspast, compare, focusfuture, affect, relig, Period, motion, QMark, percept	0.0062541	0.0089192	0.483791	no_depression
home, focusfuture, adj, motion, certain, filler, shehe, friend, see	-0.00922676	0.00998049	0.356181	no_depression
family, Exclam, male, percept, filler, leisure, money, QMark, home	-0.00822055	0.00933992	0.380422	no_depression
ingest, family, relig, focuspast, Period, friend, certain, QMark, see	-0.00559464	0.00684446	0.414113	no_depression
Apostro, male, affect, family, certain, compare, nonflu, hear, see	0.00579642	0.00812352	0.475882	no_depression
Apostro, interrog, Authentic, certain, relig, see, money, social, AllPunc	-0.00189042	0.00716589	0.792129	no_depression
quant, leisure, certain, adj, money, affect, compare, Apostro, see	-7.64e-05	0.0111179	0.994525	no_depression
adj, ingest, leisure, shehe, hear, certain, motion, home, affect	0.00640892	0.0085008	0.451254	no_depression
interrog, adj, risk, affect, home, Apostro, affiliation, nonflu, money	0.0152462	0.00922224	0.099002	no_depression
Apostro, family, filler, relig, shehe, adj, affect, Authentic, motion	0.00431424	0.0111985	0.700663	no_depression
AllPunc, see, focuspast, nonflu, Authentic, quant, friend, hear, relig	0.00035571	0.00690262	0.958942	no_depression
AllPunc, relig, focusfuture, certain, Apostro, home, focuspast, hear, compare	-0.00296232	0.00768792	0.700173	no_depression
nonflu, hear, filler, relig, shehe, risk, AllPunc, interrog, Authentic	-0.00313165	0.00807946	0.698659	no_depression
focusfuture, leisure, filler, QMark, affiliation, affect, Apostro, adj, focuspast	-0.00256951	0.0101668	0.800851	no_depression
adj, percept, Period, focusfuture, hear, social, nonflu, friend, quant	-0.00605236	0.00963443	0.530414	no_depression
AllPunc, ingest, social, see, shehe, home, focusfuture, percept, affect	0.00962316	0.0101399	0.343057	no_depression
leisure, affiliation, Apostro, AllPunc, focuspast, certain, compare, focusfuture, see	-0.00634686	0.00823793	0.441375	no_depression
hear, nonflu, certain, ingest, interrog, family, compare, relig, friend	0.00124665	0.00673044	0.853202	no_depression
AllPunc, social, hear, adj, family, Apostro, QMark, shehe, percept	0.00050991	0.0107738	0.962283	no_depression
affect, AllPunc, shehe, risk, Exclam, ingest, compare, Apostro, percept	-0.000305467	0.00964399	0.974753	no_depression
social, quant, affect, family, Period, shehe, nonflu, certain, relig	0.00678018	0.00885182	0.444478	no_depression
relig, friend, Exclam, Apostro, QMark, male, affiliation, see, leisure	-0.0184617	0.00933638	0.0489843	no_depression
Apostro, shehe, compare, money, relig, QMark, AllPunc, male, Authentic	0.00316885	0.00923011	0.731618	no_depression
nonflu, focusfuture, Apostro, focuspast, affiliation, interrog, Authentic, shehe, risk	0.0088242	0.0078084	0.259501	no_depression
filler, social, home, ingest, family, QMark, risk, focuspast, focusfuture	-0.0226953	0.00799791	0.00494709	no_depression
compare, certain, adj, male, family, friend, focusfuture, see, relig	-0.00302184	0.00975842	0.75695	no_depression
focuspast, relig, see, affect, QMark, hear, interrog, quant, compare	0.00910414	0.00795845	0.253644	no_depression
risk, filler, Apostro, Exclam, hear, shehe, affect, friend, leisure	-0.0232168	0.0110238	0.0370468	no_depression
certain, focuspast, QMark, percept, interrog, quant, filler, adj, Authentic	-0.00435063	0.0110121	0.693396	no_depression
risk, ingest, money, affiliation, AllPunc, QMark, interrog, quant, affect	0.0150036	0.00938816	0.111105	no_depression
certain, money, hear, ingest, quant, Authentic, adj, nonflu, friend	0.0108277	0.00776815	0.164567	no_depression
focusfuture, Authentic, compare, risk, AllPunc, certain, adj, hear, Exclam	-0.00766948	0.00913971	0.402072	no_depression
QMark, male, interrog, Period, leisure, nonflu, relig, see, quant	-0.00997373	0.00764889	0.193472	no_depression
filler, compare, focuspast, family, Exclam, adj, shehe, affiliation, affect	0.00771238	0.0113646	0.498027	no_depression
family, Apostro, Authentic, affiliation, filler, hear, money, quant, adj	-0.0132876	0.00883403	0.134907	no_depression
shehe, affiliation, quant, relig, Period, certain, compare, Exclam, ingest	0.00649563	0.00873745	0.457588	no_depression
quant, Period, money, shehe, affiliation, adj, see, home, family	0.00601463	0.00844892	0.477157	no_depression
shehe, filler, adj, compare, nonflu, affect, quant, certain, see	0.0044072	0.0122422	0.719161	no_depression
ingest, filler, certain, Exclam, affect, affiliation, Authentic, focusfuture, hear	-0.0144661	0.00964272	0.134864	no_depression
risk, hear, male, leisure, quant, friend, shehe, relig, family	0.000222091	0.00993225	0.982177	no_depression
relig, AllPunc, social, filler, family, QMark, Exclam, ingest, see	-0.0179903	0.0133309	0.179499	no_depression
Authentic, family, certain, focuspast, adj, leisure, compare, nonflu, QMark	-0.0025519	0.00807027	0.7521	no_depression
hear, leisure, Period, compare, risk, motion, ingest, affiliation, affect	-0.00637512	0.00754914	0.39908	no_depression
Authentic, interrog, nonflu, shehe, male, friend, percept, family, filler	0.00458586	0.0119921	0.702784	no_depression
ingest, risk, home, interrog, see, shehe, percept, compare, hear	0.0104239	0.0118846	0.380866	no_depression
money, AllPunc, Authentic, shehe, quant, relig, certain, leisure, see	-0.00431318	0.00777213	0.579373	no_depression
affiliation, male, leisure, interrog, percept, Authentic, Exclam, adj, compare	0.00121892	0.00834385	0.883952	no_depression
leisure, interrog, QMark, percept, Authentic, AllPunc, home, relig, affiliation	-0.00396862	0.00821439	0.629229	no_depression
ingest, motion, Authentic, adj, affect, male, compare, certain, family	0.00300679	0.00923141	0.744882	no_depression
nonflu, motion, Exclam, shehe, home, relig, see, quant, affiliation	-0.00386733	0.00722417	0.592901	no_depression
Authentic, social, focuspast, interrog, male, family, affect, motion, compare	0.0163778	0.0100734	0.105026	no_depression
adj, QMark, ingest, quant, interrog, risk, Period, see, leisure	-0.00918401	0.00808153	0.256768	no_depression
friend, leisure, ingest, see, home, compare, money, percept, relig	0.00664775	0.00881593	0.451513	no_depression
adj, relig, certain, Period, ingest, compare, affect, quant, home	-0.00821019	0.0109858	0.455516	no_depression
adj, friend, Authentic, shehe, compare, home, percept, relig, focusfuture	0.00332125	0.00980148	0.734871	no_depression
leisure, filler, home, Exclam, adj, risk, friend, see, focuspast	-0.0214193	0.00977582	0.0302334	no_depression
leisure, ingest, see, certain, QMark, quant, friend, Exclam, hear	-0.00432568	0.00795149	0.586856	no_depression
filler, quant, focusfuture, Period, Exclam, affiliation, ingest, risk, home	-0.01842	0.00746475	0.0148967	no_depression
ingest, leisure, compare, Authentic, quant, hear, AllPunc, relig, Apostro	-0.0101556	0.00752016	0.177965	no_depression
home, motion, AllPunc, Apostro, risk, adj, affect, certain, money	0.0144327	0.00924276	0.119536	no_depression
affiliation, percept, Exclam, affect, interrog, hear, male, friend, shehe	-0.0105577	0.0108984	0.333479	no_depression
QMark, family, focuspast, affiliation, nonflu, adj, AllPunc, money, shehe	0.00502341	0.00858142	0.558806	no_depression
shehe, leisure, hear, risk, see, focuspast, relig, ingest, motion	-0.00467892	0.00675179	0.488652	no_depression
social, AllPunc, friend, affiliation, home, nonflu, interrog, certain, Authentic	-0.00383458	0.00980935	0.696189	no_depression
interrog, shehe, focuspast, hear, QMark, Authentic, Period, AllPunc, relig	0.00685858	0.0133723	0.608434	no_depression
leisure, nonflu, QMark, Exclam, hear, affect, family, adj, certain	-0.00967022	0.00921459	0.29495	no_depression
interrog, hear, focuspast, relig, family, percept, risk, Apostro, filler	-0.0134719	0.0104005	0.198121	no_depression
relig, money, shehe, affiliation, motion, compare, QMark, ingest, nonflu	-0.00240828	0.00762292	0.752321	no_depression
social, relig, family, filler, see, money, male, friend, Exclam	-0.011149	0.0111113	0.317531	no_depression
interrog, Period, adj, Authentic, affect, motion, money, home, family	0.0162622	0.0087526	0.0642145	no_depression
friend, AllPunc, relig, family, motion, focusfuture, ingest, affect, focuspast	-0.00677244	0.00850767	0.426406	no_depression
Apostro, Authentic, see, risk, AllPunc, shehe, nonflu, certain, home	-0.00769738	0.00774443	0.3208	no_depression
filler, home, leisure, affiliation, ingest, social, compare, friend, Period	-0.0100505	0.0112401	0.37288	no_depression
risk, certain, family, hear, Apostro, Period, compare, Authentic, relig	-0.00128028	0.00674127	0.849455	no_depression
family, relig, Exclam, money, hear, percept, affiliation, compare, risk	0.010406	0.00839095	0.216024	no_depression
male, percept, see, focuspast, hear, nonflu, AllPunc, risk, focusfuture	-0.000315446	0.0124002	0.979724	no_depression
motion, filler, money, risk, QMark, see, ingest, Authentic, friend	-0.00848252	0.00790658	0.285271	no_depression
money, hear, male, AllPunc, relig, percept, filler, interrog, leisure	0.00336666	0.00993181	0.735171	no_depression
focuspast, focusfuture, certain, ingest, male, AllPunc, motion, interrog, social	0.00445159	0.00897182	0.620132	no_depression
hear, adj, home, compare, focuspast, Apostro, male, leisure, ingest	-0.00652143	0.00830719	0.432807	no_depression
risk, Exclam, focusfuture, family, Authentic, interrog, Period, QMark, motion	-0.00382751	0.00860908	0.656949	no_depression
affiliation, focusfuture, filler, see, home, relig, social, focuspast, family	-0.00137572	0.0105578	0.896534	no_depression
hear, adj, Authentic, nonflu, leisure, affiliation, motion, male, percept	-0.00674201	0.00904446	0.456663	no_depression
interrog, percept, AllPunc, filler, friend, focuspast, ingest, see, risk	-0.0128789	0.0108412	0.236942	no_depression
shehe, filler, Period, certain, interrog, risk, focuspast, ingest, leisure	-0.0043	0.00714042	0.548062	no_depression
social, see, hear, shehe, nonflu, interrog, AllPunc, QMark, compare	-0.00223111	0.0103723	0.829783	no_depression
male, friend, focusfuture, compare, nonflu, money, QMark, focuspast, adj	-0.0139722	0.00906057	0.124265	no_depression
see, motion, percept, AllPunc, focuspast, hear, family, ingest, home	0.0164286	0.012022	0.172873	no_depression
filler, Period, ingest, male, money, relig, focusfuture, adj, AllPunc	-0.0070374	0.0124419	0.572618	no_depression
filler, nonflu, friend, certain, Authentic, percept, shehe, hear, interrog	0.00616167	0.00917577	0.503086	no_depression
relig, leisure, Period, quant, shehe, affiliation, male, friend, focuspast	-0.00526916	0.0101422	0.603789	no_depression
see, QMark, Apostro, leisure, family, nonflu, money, compare, certain	-0.00437906	0.00782784	0.576354	no_depression
social, QMark, home, ingest, affiliation, Authentic, Exclam, family, friend	-0.0101015	0.00975779	0.301479	no_depression
interrog, QMark, certain, money, Exclam, leisure, nonflu, risk, home	0.00731101	0.0089126	0.412798	no_depression
Exclam, family, QMark, home, leisure, relig, percept, focusfuture, Period	-0.0175909	0.00781067	0.0251451	no_depression
see, certain, motion, Period, Exclam, money, interrog, Apostro, nonflu	0.00536179	0.00708788	0.450046	no_depression
Authentic, ingest, affect, filler, leisure, motion, see, focuspast, Period	-0.00233113	0.00896525	0.795249	no_depression
ingest, risk, interrog, Apostro, filler, see, percept, Exclam, Authentic	0.0067716	0.00996769	0.49807	no_depression
certain, risk, family, affect, male, Period, compare, focuspast, Exclam	-0.00580504	0.00743897	0.435838	no_depression
Apostro, male, filler, quant, QMark, adj, motion, AllPunc, Authentic	0.009394	0.0108174	0.386681	no_depression
filler, focuspast, relig, ingest, Apostro, quant, money, Period, AllPunc	0.00235369	0.0149592	0.875226	no_depression
risk, affect, ingest, percept, focuspast, filler, home, focusfuture, Apostro	-0.0117297	0.00990812	0.238627	no_depression
social, hear, certain, risk, see, compare, AllPunc, adj, friend	-0.0158425	0.00971641	0.104089	no_depression
hear, family, leisure, affect, nonflu, certain, quant, QMark, Period	-0.018029	0.00927782	0.05316	no_depression
quant, friend, certain, adj, shehe, relig, see, Period, male	0.00826687	0.00999498	0.408878	no_depression
risk, motion, interrog, home, Authentic, social, hear, Period, certain	-0.00684495	0.00739014	0.355095	no_depression
interrog, Apostro, QMark, focuspast, social, nonflu, affiliation, quant, filler	0.00224191	0.0102559	0.827292	no_depression
AllPunc, risk, nonflu, filler, focuspast, male, social, focusfuture, interrog	-0.014385	0.00987623	0.146555	no_depression
motion, filler, shehe, certain, ingest, compare, relig, nonflu, male	0.00233373	0.0100358	0.816488	no_depression
focuspast, percept, interrog, nonflu, focusfuture, Period, family, see, adj	0.00758798	0.00797573	0.342298	no_depression
hear, affect, relig, percept, affiliation, family, home, Authentic, Exclam	-0.00139132	0.00963406	0.885234	no_depression
certain, adj, male, see, filler, social, family, ingest, relig	-2.82e-05	0.0111486	0.997984	no_depression
social, nonflu, relig, Exclam, Period, quant, shehe, money, focuspast	0.00541281	0.00720061	0.452941	no_depression
hear, filler, compare, Apostro, money, focusfuture, shehe, home, quant	-0.00126148	0.00830607	0.879417	no_depression
interrog, nonflu, adj, AllPunc, leisure, Period, motion, affiliation, Authentic	-0.00393062	0.00948923	0.678908	no_depression
certain, compare, Period, focuspast, home, nonflu, risk, Exclam, hear	-0.0104313	0.00737198	0.158289	no_depression
Exclam, interrog, affiliation, affect, filler, Apostro, risk, adj, quant	-0.00598443	0.0105761	0.57242	no_depression
Exclam, affect, ingest, Apostro, focusfuture, hear, money, friend, social	-0.00150331	0.00840174	0.858067	no_depression
compare, friend, quant, risk, Authentic, ingest, male, money, percept	-0.00167827	0.00646196	0.79527	no_depression
family, percept, motion, leisure, Apostro, see, nonflu, QMark, Period	0.000845501	0.00913804	0.926322	no_depression
certain, affect, friend, percept, social, ingest, Authentic, risk, compare	0.0077242	0.00735317	0.294389	no_depression
Exclam, male, ingest, leisure, focuspast, money, focusfuture, social, interrog	0.000383017	0.00783147	0.961026	no_depression
hear, male, risk, home, nonflu, Exclam, relig, ingest, affiliation	0.00237153	0.00765338	0.756923	no_depression
motion, leisure, home, Exclam, male, AllPunc, quant, focusfuture, money	0.000184929	0.0082014	0.982026	no_depression
focuspast, Apostro, certain, risk, interrog, friend, nonflu, home, Period	-0.00153195	0.00686135	0.823503	no_depression
Exclam, relig, affect, Authentic, affiliation, leisure, hear, risk, compare	-0.00285842	0.0085945	0.739692	no_depression
focusfuture, see, family, hear, interrog, percept, affect, male, affiliation	0.0110194	0.0127073	0.38656	no_depression
quant, focuspast, AllPunc, relig, social, male, Exclam, affiliation, money	-0.0120294	0.0105583	0.255547	no_depression
quant, nonflu, Period, affect, Apostro, home, interrog, social, male	0.00376108	0.00791309	0.634978	no_depression
Exclam, social, Period, male, see, risk, certain, nonflu, compare	-0.00905986	0.00802219	0.259801	no_depression
hear, leisure, shehe, affiliation, home, friend, social, family, male	-0.00177602	0.0154768	0.908687	no_depression
risk, Apostro, focusfuture, AllPunc, friend, Exclam, hear, social, percept	-0.00636008	0.0111872	0.570123	no_depression
family, money, focusfuture, filler, adj, affect, QMark, hear, interrog	0.00905809	0.00925041	0.329213	no_depression
ingest, risk, money, filler, interrog, social, male, certain, quant	-0.00912385	0.0111124	0.412432	no_depression
male, Period, filler, risk, focuspast, money, interrog, ingest, Exclam	-0.0105977	0.00855034	0.216385	no_depression
quant, percept, motion, relig, see, friend, leisure, male, AllPunc	-0.00603594	0.00893147	0.499709	no_depression
affect, filler, QMark, interrog, ingest, AllPunc, home, quant, adj	-0.00446829	0.0122306	0.715446	no_depression
affiliation, leisure, focuspast, Period, percept, Exclam, ingest, interrog, focusfuture	-0.00735377	0.0072424	0.310753	no_depression
hear, social, see, nonflu, quant, motion, Period, AllPunc, money	-0.00372778	0.00932645	0.689713	no_depression
QMark, shehe, compare, nonflu, ingest, home, risk, relig, filler	-0.00649349	0.00795575	0.415925	no_depression
ingest, relig, Authentic, focuspast, Apostro, filler, shehe, risk, QMark	-0.0110238	0.00799525	0.170318	no_depression
motion, QMark, compare, filler, affiliation, percept, adj, affect, social	-0.00464034	0.0133079	0.727856	no_depression
relig, shehe, male, see, ingest, motion, affect, money, AllPunc	0.00208277	0.00888826	0.814831	no_depression
friend, Period, ingest, family, shehe, focusfuture, interrog, see, certain	0.00474066	0.00588221	0.42095	no_depression
AllPunc, Exclam, QMark, friend, hear, nonflu, leisure, motion, compare	-0.028419	0.0101138	0.00533016	no_depression
Apostro, motion, interrog, see, social, nonflu, relig, compare, family	0.00264354	0.00745951	0.723349	no_depression
Exclam, affect, percept, Apostro, money, QMark, hear, Period, affiliation	-0.00906977	0.00900808	0.314864	no_depression
risk, relig, focusfuture, friend, Apostro, family, shehe, QMark, affiliation	-0.0133903	0.00870632	0.125209	no_depression
QMark, hear, nonflu, male, Apostro, shehe, leisure, Authentic, interrog	0.00556636	0.00930146	0.550057	no_depression
ingest, Authentic, filler, Apostro, family, affiliation, relig, leisure, male	0.00120074	0.0100915	0.905469	no_depression
percept, social, home, relig, Exclam, certain, family, Period, focusfuture	0.000156178	0.00736114	0.983089	no_depression
see, money, filler, compare, friend, quant, adj, interrog, hear	-0.0101905	0.011573	0.380145	no_depression
Apostro, hear, leisure, AllPunc, certain, QMark, Exclam, focusfuture, social	-0.0203077	0.0114784	0.0779014	no_depression
filler, family, see, quant, leisure, money, hear, nonflu, Period	-0.00454557	0.00844873	0.591065	no_depression
certain, leisure, filler, risk, quant, focuspast, AllPunc, affiliation, focusfuture	-0.0177061	0.0095289	0.0652989	no_depression
AllPunc, percept, nonflu, leisure, focusfuture, shehe, home, affiliation, QMark	-0.00372676	0.00860695	0.665382	no_depression
leisure, motion, see, adj, ingest, male, social, filler, nonflu	-0.00809859	0.0093322	0.387045	no_depression
certain, home, nonflu, ingest, leisure, social, hear, adj, shehe	-0.000965497	0.0083773	0.908336	no_depression
affect, hear, Apostro, male, Period, percept, quant, shehe, filler	-0.00271857	0.0126989	0.830796	no_depression
certain, money, see, QMark, friend, shehe, motion, ingest, focusfuture	-0.00168342	0.00740335	0.820216	no_depression
social, quant, compare, home, ingest, hear, leisure, male, focusfuture	0.00433467	0.00872409	0.619507	no_depression
Exclam, focuspast, adj, ingest, hear, family, Authentic, affiliation, compare	0.00603846	0.00782668	0.441049	no_depression
hear, Apostro, Period, social, focuspast, see, filler, AllPunc, leisure	0.00757864	0.015715	0.630409	no_depression
relig, filler, AllPunc, Authentic, ingest, shehe, risk, leisure, male	-0.00618241	0.0103709	0.552097	no_depression
Apostro, ingest, Period, quant, leisure, interrog, nonflu, motion, shehe	0.00460252	0.00701177	0.511899	no_depression
quant, friend, Exclam, certain, hear, leisure, Period, home, AllPunc	-0.0327624	0.0131066	0.0127534	no_depression
adj, filler, social, Authentic, focuspast, ingest, motion, Apostro, shehe	-0.00447836	0.0110976	0.687177	no_depression
interrog, family, money, compare, Authentic, AllPunc, ingest, Period, relig	-0.00340535	0.00825115	0.680004	no_depression
compare, ingest, percept, interrog, focusfuture, affect, social, Period, nonflu	0.0154429	0.00742402	0.0385021	no_depression
affiliation, friend, hear, nonflu, home, compare, filler, AllPunc, Exclam	-0.00830479	0.0109069	0.447171	no_depression
affiliation, Exclam, relig, money, percept, compare, male, family, motion	0.00223424	0.007642	0.770241	no_depression
compare, percept, male, home, QMark, quant, see, relig, risk	-0.00482621	0.00812675	0.5531	no_depression
social, certain, compare, home, family, filler, see, AllPunc, Period	-0.0182751	0.011281	0.107612	no_depression
QMark, shehe, home, risk, leisure, motion, family, focusfuture, Authentic	-0.00808969	0.00804408	0.315435	no_depression
filler, Exclam, male, social, money, AllPunc, risk, Apostro, Authentic	0.00164156	0.012261	0.893693	no_depression
interrog, motion, focuspast, Period, Exclam, hear, filler, focusfuture, money	-0.00394579	0.00960846	0.681984	no_depression
home, relig, see, focuspast, hear, risk, Period, shehe, leisure	-0.00705962	0.00650073	0.278495	no_depression
home, male, QMark, affiliation, risk, social, certain, hear, affect	-0.021721	0.00928408	0.0199871	no_depression
ingest, interrog, risk, shehe, Period, money, hear, percept, home	0.00853257	0.00849168	0.315865	no_depression
focuspast, see, interrog, shehe, affect, leisure, Authentic, ingest, quant	0.00413024	0.00658331	0.530929	no_depression
affect, Apostro, Exclam, shehe, interrog, male, ingest, family, certain	0.00243426	0.00926106	0.792856	no_depression
home, nonflu, male, Apostro, Period, Exclam, social, affect, focuspast	-0.00331679	0.0106171	0.754993	no_depression
quant, social, focuspast, shehe, focusfuture, Period, ingest, QMark, affiliation	-0.00502099	0.00854476	0.557245	no_depression
[truncated: 393 more rows]

## Sheet: Figure4b
1st Pers. Sing.	Clout	Pers. Pro.	Function	Tentative	Neg. Emo.	Power	Negate	Achieve
[truncated: 9 more rows]

## Sheet: Figure4c
Variable	Freq
[truncated: 20 more rows]

[truncated: 15 more sheets: Table1, Table2, Figure S1A, FigureS1B, FigureS1C, FigureS2, FigureS3, FigureS4A, FigureS4B, FigureS5, TableS1, TableS2, TableS3, TableS4, TableS5]
